# Supplementary material for: Single cell deciphering of progression trajectories of the tumor ecosystem in head and neck cancer
Source: Nat Commun. 2024 Mar 22;15:2595. doi: 10.1038/s41467-024-46912-6 (PMC10959966; doi:10.1038/s41467-024-46912-6)
Supplement: Supplementary file 4 — Supplementary Data 1-4 [file 41467_2024_46912_MOESM4_ESM.xlsx]

## Sheet: Data1 scRNA-seq cohort
Supplementary Data1. Clinical information of scRNA-seq cohort.
Patient ID	P1	P2	P3	P4	P5	P6	P7	P8	P9	P10	P11	P12	P13
Age	61-70	61-70	51-60	31-40	61-70	71-80	41-50	51-60	51-60	71-80	51-60	71-80	61-70
Tobacco use	None	None	None	None	None	None	Yes	Yes	Former	None	None	Former	Yes
Alcohol use	None	None	None	None	None	None	Yes	None	None	None	None	Former	Yes
Tumor site	Tongue	Gingiva	Gingiva	Gingiva	Bucca	Tongue	Tongue	Tongue	Bucca/Gingiva	Tongue	Bucca	Bucca	Bucca
Tumor size(cm)	2.7*1.8	1.5*1.2	6.0*5.0	3.0*2.0	1.2*1.0	2.2*1.8	3.0*2.0	4.5*2.0	4.0*3.0/2.5*1.5	2.5*1.0	3.5*2.7	3.0*2.0	4.0*4.0
pT Stage	-	T1	-	-	-	T3	T2	T3	T3/T3	T2	T2	T2	T2
pN Stage	-	N0	-	-	-	N3	N3	N1	N3	N0	N2	N2	N0
M Stage	-	M0	-	-	-	M0	M0	M0	M0	M0	M0	M0	M0
AJCC TNM Stage	recurrence	I	recurrence	recurrence	recurrence	IV	IV	III	IV	II	IV	IV	II
PNI	-	-	-	-	+	-	-	-	-	-	-	-	-
LVI	-	-	-	-	-	-	-	-	-	-	-	-	-
ENE	-	-	-	-	-	+	+	-	+	-	+	-	-
Previous treatment	Resection	Treatment naïve	Resection	Resection	Resection	Treatment naïve	Treatment naïve	Treatment naïve	Treatment naïve	Treatment naïve	Treatment naïve	Treatment naïve	Treatment naïve
Sample ID	R1	NT1,pre1,E1	R2	R3	R4	A1,LN1,LN2	LN3	A2,LN4	A3,A6,LN5,LN6	NT2,pre2,E2	A4	A5,LN7	NT3,pre3,E3

## Sheet: Data2 validation cohort 1
Supplementary Data2. Clinical information of validation cohort 1.
patient ID	label	Age	Alcohol	Tabocco	Tumor site	Tumor size(cm)	pT stage	pN stage	M stage	TNM stage	previous treatment	Surgery	Adjuvant Therapy	Pathological diagnosis	Pathological differentiation	PNI	DOI(mm)	p16	EGFR
TMA-01	E1	61-70	None	None	Upper Gingiva	1.5*0.2	T1	N0	M0	I	treatment naïve	Extensive Resection	None	SCC	High	-	＜5	-	-
TMA-02	E2	51-60	None	None	Bucca	2.8*1.7	T2	N0	M0	II	treatment naïve	Extensive Resection+Neck dissection +Reconstruction with ALTF	None	SCC	Medium-High	+	9	-	-
TMA-03	E3	51-60	Yes	Yes	Tongue	3.0*3.0	T2	N0	M0	II	treatment naïve	Extensive Resection+Neck dissection +Reconstruction with RFF	None	SCC	Medium-High	-	5＜DOI＜10	-	-
TMA-04	E4	71-80	None	None	Bucca	2.0*1.0	T1	N0	M0	I	treatment naïve	Extensive Resection	None	SCC	High	-	2	+	-
TMA-05	E5	61-70	Yes	Yes	Tongue	3.2*3.0	T2	N0	M0	II	treatment naïve	Extensive Resection+Neck dissection +Reconstruction with RFF	None	SCC	Medium-High	-	5＜DOI＜10	-	+
TMA-06	E6	51-60	None	None	Tongue	2.0*1.0	T1	N0	M0	I	treatment naïve	Extensive Resection	None	SCC	Medium	-	＜5	-	+
TMA-07	E7	61-70	Yes	Yes	Mouth floor	2.5*2.0	T2	N0	M0	II	treatment naïve	Extensive Resection+Neck dissection +Reconstruction with ALTF	None	SCC	Medium-High	+	5＜DOI＜10	-	-
TMA-08	E8	81-90	None	None	Tongue	1.8*1.2	T1	N0	M0	I	treatment naïve	Extensive Resection	None	SCC	Medium-High	-	＜5	-	+
TMA-09	E9	71-80	Yes	Yes	Mouth floor	2.5*2.2	T2	N0	M0	II	treatment naïve	Extensive Resection+Neck dissection +Reconstruction with ALTF	None	SCC	Medium	+	5＜DOI＜10	-	+
TMA-10	E10	51-60	None	None	Tongue	3.2*2.0	T2	N0	M0	II	treatment naïve	Extensive Resection+Neck dissection +Reconstruction with RFF	None	SCC	Medium-High	-	2	-	+
TMA-11	E11	71-80	None	None	Bucca	2.5*1.8	T2	N0	M0	II	treatment naïve	Extensive Resection+Neck dissection +Reconstruction with RFF	None	SCC	Medium-High	+	3	-	+
TMA-12	E12	71-80	None	Yes	Bucca	2.5*2.0	T2	N0	M0	II	treatment naïve	Extensive Resection+Neck dissection +Reconstruction with RFF	None	SCC	Medium-High	-	5＜DOI＜10	-	+
TMA-13	E13	61-70	None	Yes	Bucca	3.4*2.5	T2	N0	M0	II	treatment naïve	Extensive Resection+Neck dissection +Reconstruction with ALTF	None	SCC	Medium-High	-	5＜DOI＜10	-	+
TMA-14	E14	61-70	Yes	Yes	Soft Palate	2.6*1.8	T2	N0	M0	II	treatment naïve	Extensive Resection+Neck dissection +Reconstruction with ALTF	None	SCC	Medium	-	＜5	-	-
TMA-15	E15	61-70	None	None	Tongue	2.2*1.8	T2	N0	M0	II	treatment naïve	Extensive Resection+Neck dissection +Reconstruction with MSA	None	SCC	Medium-High	-	＜5	-	+
TMA-16	E16	61-70	None	Yes	Lower Gingiva	2.5*1.2	T2	N0	M0	II	treatment naïve	Extensive Resection+Neck dissection +Reconstruction with RFF	None	SCC	Medium-High	-	＜5	-	+
TMA-17	E17	61-70	None	None	Bucca	1.5*1.2	T1	N0	M0	I	treatment naïve	Extensive Resection	None	SCC	Medium-High	-	2	0.7	+
TMA-18	E18	61-70	None	None	Lower Gingiva	2.5*2.0	T2	N0	M0	II	treatment naïve	Extensive Resection+Neck dissection	None	SCC	Medium-High	-	＜5	-	+
TMA-19	E19	71-80	None	None	Tongue	2.0*1.2	T2	N0	M0	II	treatment naïve	Extensive Resection+Neck dissection	None	SCC	Medium-High	-	5	-	NA
TMA-20	E20	41-50	None	None	Tongue	2.3*1.5	T2	N0	M0	II	treatment naïve	Extensive Resection+Neck dissection	None	SCC	Medium-High	-	7	-	NA
TMA-21	E21	71-80	None	None	Bucca	2.7*2.5	T2	N0	M0	II	treatment naïve	Extensive Resection+Neck dissection +Reconstruction with RFF	None	SCC	Medium-High	-	5	-	NA
TMA-22	E22	31-40	Yes	Yes	Bucca	2.0*1.5	T1	N0	M0	I	treatment naïve	Extensive Resection	None	SCC	Medium-High	-	＜5	+	NA
TMA-23	E23	61-70	None	None	Bucca	2.5*1.5	T2	N0	M0	II	treatment naïve	Extensive Resection+Neck dissection	None	SCC	Medium-High	-	6	0.4	+
TMA-24	A1	41-50	None	None	Tongue	3.5*3.0	T3	N0	M0	III	treatment naïve	Extensive Resection+Neck dissection +Reconstruction with ALTF	None	SCC	Medium-High	-	＞10	-	-
TMA-25	A2	61-70	Yes	Yes	Lower Gingiva	2.5*1.5	T2	N3b	M0	IV	treatment naïve	Extensive Resection+Neck dissection +Reconstruction with ALTF	Radiotherapy+Chemotherapy	SCC	Medium-High	-	5＜DOI＜10	-	+
TMA-26	A3	31-40	None	None	Tongue	3.8*2.6	T3	N0	M0	III	treatment naïve	Extensive Resection+Neck dissection +Reconstruction with RFF	Radiotherapy	SCC	Medium-High	+	＞10	-	+
TMA-27	A4	21-30	None	None	Tongue	4.2*2.8	T3	N3b	M0	IV	treatment naïve	Extensive Resection+Neck dissection +Reconstruction with ALTF	Radiotherapy+Chemotherapy	SCC	Low-Medium	+	＞10	-	+
TMA-28	A5	21-30	None	None	Tongue	4.3*3.5	T3	N2b	M0	IV	treatment naïve	Extensive Resection+Neck dissection +Reconstruction with ALTF	Radiotherapy+Chemotherapy	SCC	Medium-High	+	＞10	-	+
TMA-29	A6	61-70	None	None	Mouth floor	4.5*3.5	T4	N1	M0	IV	treatment naïve	Extensive Resection+Neck dissection +Reconstruction with ALTF	Radiotherapy+Chemotherapy	SCC	Medium	+	＞10	-	+
TMA-30	A7	71-80	None	None	Tongue	4.2*3.5	T3	N0	M0	III	treatment naïve	Extensive Resection+Neck dissection +Reconstruction with ALTF	Radiotherapy	SCC	Medium-High	+	＞10	+	+
TMA-31	A8	51-60	Yes	Yes	Mouth floor	4.3*3.2	T4	N3	M0	IV	treatment naïve	Extensive Resection+Neck dissection +Reconstruction with ALTF	Radiotherapy+Chemotherapy	SCC	Medium	-	＞10	-	+
TMA-32	A9	61-70	Yes	Yes	Bucca	4.5*4.1	T4	N2b	M0	IV	treatment naïve	Extensive Resection+Neck dissection +Reconstruction with ALTF	Radiotherapy+Chemotherapy	SCC	Medium-High	-	＞10	-	+
TMA-33	A10	61-70	None	None	Bucca	8.0*5.5	T4	N2b	M0	IV	treatment naïve	Extensive Resection+Neck dissection +Reconstruction with RFF	Radiotherapy+Chemotherapy	SCC	Medium-High	-	＞10	-	NA
TMA-34	A11	31-40	None	None	Tongue	6.2*4.2	T4	N2b	M0	IV	treatment naïve	Extensive Resection+Neck dissection +Reconstruction with ALTF	Radiotherapy+Chemotherapy	SCC	Low-Medium	-	＞10	-	NA
TMA-35	A12	61-70	Yes	Yes	Mouth floor	3.0*2.0	T3	N1	M0	III	treatment naïve	Extensive Resection+Neck dissection +Reconstruction with ALTF	Radiotherapy	SCC	Medium	+	＞10	-	NA
TMA-36	A13	81-90	None	None	Upper Gingiva	5.0*2.5	T4	N0	M0	IV	treatment naïve	Extensive Resection+Neck dissection +Reconstruction with ALTF	Radiotherapy	SCC	Medium	-	6	-	NA
TMA-37	A14	51-60	None	None	Tongue	4.2*1.5	T3	N2	M0	IV	treatment naïve	Extensive Resection+Neck dissection +Reconstruction with ALTF	Radiotherapy+Chemotherapy	SCC	Medium-High	+	11	-	NA
TMA-38	A15	61-70	None	None	Bucca	2.5*2.0	T2	N1	M0	III	treatment naïve	Extensive Resection+Neck dissection +Reconstruction with RFF	Radiotherapy	SCC	Medium-High	-	5	-	-
TMA-39	A16	61-70	None	Yes	Tongue	2.8*2.2	T3	N1	M0	III	treatment naïve	Extensive Resection+Neck dissection +Reconstruction with RFF	Radiotherapy+Chemotherapy	SCC	Medium-High	-	＞10	-	NA
TMA-40	A17	71-80	Yes	Yes	Mandible	6.0*5.0	T4	N1	M0	IV	treatment naïve	Extensive Resection+Neck dissection +Reconstruction with ALTF	Radiotherapy+Chemotherapy	SCC	Medium	-	/	0.4	-
TMA-41	A18	51-60	Yes	Yes	Upper Gingiva	4.5*3.5	T4	N0	M0	IV	treatment naïve	Extensive Resection+Neck dissection +Reconstruction with ALTF	Radiotherapy	SCC	Medium	-	＞10	-	+
TMA-42	A19	61-70	Yes	Yes	Upper Gingiva	3.5*2.0	T4	N0	M0	IV	treatment naïve	Extensive Resection+Neck dissection +Reconstruction with ALTF	Radiotherapy	SCC	Medium	-	5＜DOI＜10	-	-
TMA-43	A20	61-70	None	None	Soft Palate	3.9*2.6	T4	N0	M0	IV	treatment naïve	Extensive Resection+Neck dissection +Reconstruction with ALTF	Radiotherapy	SCC	Medium-High	-	＞10	0.7	+
TMA-44	A21	71-80	None	None	Tongue	2.5*2.0	T3	N3b	M0	IV	treatment naïve	Extensive Resection+Neck dissection +Reconstruction with ALTF	Radiotherapy+Chemotherapy	SCC	Medium-High	-	＞10	-	+
TMA-45	A22	41-50	Yes	Yes	Tongue	2.5*1.5	T2	N1	M0	III	treatment naïve	Extensive Resection+Neck dissection +Reconstruction with MSA	Radiotherapy	SCC	Medium-High	-	＜5	-	+
TMA-46	A23	51-60	None	None	Mouth floor	3.5*2.5	T4	N0	M0	IV	treatment naïve	Extensive Resection+Neck dissection +Reconstruction with ALTF	Radiotherapy	SCC	Medium	-	＞10	-	-
TMA-47	A24	51-60	Yes	Yes	Mouth floor	4.2*2.3	T3	N2b	M0	IV	treatment naïve	Extensive Resection+Neck dissection +Reconstruction with ALTF	Radiotherapy+Chemotherapy	SCC	Medium	-	5＜DOI＜10	-	+
TMA-48	A25	51-60	None	None	Tongue	5.2*4.3	T3	N3b	M0	IV	treatment naïve	Extensive Resection+Neck dissection +Reconstruction with ALTF	Radiotherapy+Chemotherapy	SCC	Low	-	＞10	-	+
TMA-49	A26	31-40	Yes	Yes	Tongue	2.5*2.3	T3	N1	M0	III	treatment naïve	Extensive Resection+Neck dissection +Reconstruction with RFF	Radiotherapy+Chemotherapy	SCC	Medium-High	-	5＜DOI＜10	-	+
TMA-50	A27	51-60	None	None	Mandible	5.5*4.3	T4	N2b	M0	IV	treatment naïve	Extensive Resection+Neck dissection +Reconstruction with ALTF	Radiotherapy+Chemotherapy	SCC	Medium-High	-	＞10	-	+
TMA-51	A28	61-70	Yes	Yes	Mouth floor	2.6*2.0	T3	N3b	M0	IV	treatment naïve	Extensive Resection+Neck dissection +Reconstruction with ALTF	Radiotherapy+Chemotherapy	SCC	Medium-High	+	＞10	-	+
TMA-52	A29	71-80	None	None	Tongue	2.5*1.2	T2	N1	M0	III	treatment naïve	Extensive Resection+Neck dissection +Reconstruction with RFF	Radiotherapy+Chemotherapy	SCC	High	+	5＜DOI＜10	-	+
TMA-53	A30	61-70	Yes	Yes	Mouth floor	3.5*2.6	T4	N0	M0	IV	treatment naïve	Extensive Resection+Neck dissection +Reconstruction with ALTF	Radiotherapy	SCC	Medium	-	＞10	-	+
TMA-54	NAT1	61-70	None	None	Paired with E1
TMA-55	NAT2	51-60	None	None	Paired with E2
TMA-56	NAT3	51-60	Yes	Yes	Paired with E3
TMA-57	NAT4	71-80	None	None	Paired with E4
TMA-58	NAT5	61-70	Yes	Yes	Paired with E5
TMA-59	NAT6	51-60	None	None	Paired with E6
TMA-60	NAT7	61-70	Yes	Yes	Paired with E7
TMA-61	NAT8	81-90	None	None	Paired with E8
TMA-62	NAT9	71-80	Yes	Yes	Paired with E9
TMA-63	NAT10	51-60	None	None	Paired with E10
TMA-64	NAT11	71-80	None	None	Paired with E11
TMA-65	NAT12	71-80	None	Yes	Paired with E12
TMA-66	NAT13	61-70	None	Yes	Paired with E13
TMA-67	NAT14	61-70	Yes	Yes	Paired with E14
TMA-68	NAT15	61-70	None	None	Paired with E15
ALTF: Anterolateral thigh flap；RFF: Radial forearm flap; MSA: Medial sural artery perforator flap

## Sheet: Data3 validation cohort 2
Supplementary Data3. Clinical information of validation cohort 2.
patient ID	Age	Tumor site	Tumor size(cm)	pT stage	Resection LN number	Metastatic LN number	ENE(+) LN number	pN stage	M stage	AJCC TNM stage
ENE-1	61-70	Bucca	1.5*1.5	T2	43	13	0	N2b	M0	IV
ENE-2	51-60	tongue	4.5*2.0	T3	19	1	0	N1	M0	III
ENE-3	71-80	Bucca	3.0*2.0	T2	13	3	0	N2b	M0	IV
ENE-4	61-70	Mouth floor	4.5*3.5	T4	26	1	0	N1	M0	IV
ENE-5	61-70	Lower Gingiva	2.5*1.5	T2	25	1	0	N1	M0	III
ENE-6	31-40	tongue	6.2*4.2	T4	35	2	0	N2b	M0	IV
ENE-7	21-30	tongue	4.3*3.5	T3	32	5	0	N2b	M0	IV
ENE-8	61-70	Mouth floor	3.0*2.0	T3	31	1	0	N1	M0	III
ENE-9	51-60	tongue	4.2*1.5	T3	31	3	0	N2b	M0	IV
ENE-10	61-70	Bucca	2.5*2.0	T2	37	2	0	N2b	M0	IV
ENE+1	71-80	tongue	2.2*1.8	T3	33	8	3	N3b	M0	IV
ENE+2	51-60	tongue	5.0*2.0	T3	51	6	4	N3b	M0	IV
ENE+3	41-50	tongue	3.0*2.0	T2	31	5	4	N3b	M0	IV
ENE+4	61-70	Mouth floor	5.0*2.5	T3	38	33	20	N3b	M0	IV
ENE+5	51-60	Bucca	3.5*2.7	T2	25	22	5	N3b	M0	IV
ENE+6	71-80	Bucca	8.0*5.0	T4	22	11	4	N3b	M0	IV
ENE+7	21-30	tongue	4.2*2.8	T3	21	5	3	N3b	M0	IV
ENE+8	41-50	Bucca	2.7*2.3	T3	21	7	4	N3b	M0	IV
ENE+9	51-60	Bucca	4.0*3.0	T3	18	11	4	N3b	M0	IV
ENE+10	61-70	Lower Gingiva	3.5*2.5	T3	53	7	4	N3b	M0	IV

## Sheet: Data4 gene list
Supplementary Data4. Signature genes from other studies.
Puram et.al								Galbo et.al					Elyada et.al			Cheng et.al		Sun et.al
Cell Cycle	p-EMT	Epi dif. 1	Epi dif. 2	Stress	Hypoxia	CAF1	CAF2	pan-myCAF	pan-dCAF	pan-iCAF	pan-iCAF-2	pan-pCAF	Icaf	myCAF	apCAF	M1	M2	Cell proliferation
TK1	SERPINE1	IL1RN	LY6D	FOS	NDRG1	CTHRC1	CFD	ADIRF	COL1A1	CFD	IER3	NUSAP1	PDGFRA	TAGLN	HLA-DRA	IL23	IL4R	MCM5
HMGB2	TGFBI	SLPI	KRT16	ATF3	IGFBP3	COL1A1	APOD	ACTA2	THBS2	GPC3	CXCL2	DIAPH3	CXCL12	MMP11	HLA-DPA1	TNF	CCL4	PCNA
ZWINT	MMP10	CLDN4	KRT6B	NR4A1	PTHLH	POSTN	CXCL12	MYH11	CTHRC1	C3	ICAM1	LOXL2	CFD	MYL9	HLA-DQA1	CXCL9	CCL13	TYMS
MAD2L1	LAMC2	S100A9	LYPD3	DUSP1	EGLN3	TPM4	GPC3	TAGLN	COL3A1	ADH1B	TNFAIP2	ADAM12	DPT	HOPX	SLPI	CXCL10	CCL20	FEN1
TUBA1B	P4HA2	SPRR1B	KRT6C	ZFP36	BNIP3	MFAP2	SEPP1	SPARCL1	LUM	IGF1	NFKBIA	LOX	LMNA	POSTN		CXCL11	CCL17	MCM2
STMN1	PDPN	PVRL4	TYMP	PPP1R15A	NDUFA4L2	SPARC	GSN	MCAM	COL1A2	EFEMP1	NR4A1	POSTN	AGTR	TPM1		CD86	CCL18	MCM4
KIF22	ITGA5	RHCG	FABP5	SGK1	ERO1L	WNT5A	CXCL14	A2M	LGALS1	PODN	CCL2	THY1	HAS1	TPM2		IL1A	CCL22	RRM1
CKS1B	LAMA3	SDCBP2	SCO2	EGR1	P4HA1	COL3A1	MFAP4	MYLK	COL5A1	SEPP1	SOD2	CD248	CXCL1			IL1B	CCL24	UNG
H2AFZ	CDH13	S100A8	FGFBP1	ZC3H12A	SLC2A1	LOC541471	GPX3	IGFBP7	POSTN	CXCL12	FOSB	FN1	CXCL2			IL6	LYVE1	GINS2
CENPW	TNC	APOBEC3A	JUP	JUNB	ENO2	TNFRSF12A	MGP	CRIP1	SERPINE1	ABI3BP	PIM1	COL12A1	CCL2			CCL5	VEGFA	MCM6
CDC20	MMP2	GRHL1	IMP4	FOSB	HK2	INHBA	SPARCL1	TINAGL1	LOXL2	FBLN1	ZFP36	CTHRC1	IL8			IRF5	VEGFB	CDCA7
DTYMK	EMP3	SULT2B1	DSC2	IER2	PGF	THY1	LTBP4	TPM2	COL11A1	MGST1	CLU	COL5A1				IRF1	VEGFC	DTL
UBE2C	INHBA	ELF3	TMBIM1	NFKBIA	LDHA	SERPINH1	ADH1B	PTP4A3	CTSK	MFAP4	ABL2	LOXL1				CD40	VEGFD	PRIM1
UBE2T	LAMB3	KRT16	KRT14	NFKBIZ	PGK1	LOXL2	ZBTB16	PPP1R14A	COL12A1	PLA2G2A	GEM	COL1A1				IDO1	EGF	UHRF1
NUSAP1	VIM	PRSS8	C1QBP	HBEGF	PDK1	RAB31	ABCA8	CRIP2	MMP2	DPT	NR4A3	COL8A1				KYNU	CTSA	MLF1IP
RRM2	SEMA3C	MXD1	SFN	BTG2	DHRS3	GPM6B	C3	ADAMTS1	INHBA	WISP2	APOD	COL6A1				CCR7	CTSB	HELLS
BIRC5	PRKCDBP	S100A7	S100A14	SOD2	DDIT4	ACTN1	IGF1	CSRP2	TNFAIP6	CCDC80	SAT1	COL6A2					CTSC	RFC2
RNASEH2A	ANXA5	KRT6B	RAB38	CDKN1A	PVRL4	IFI27	PODN	NDUFA4L2	VCAN	SFRP2	UAP1						CTSD	RPA2
PCNA	DHRS7	LYPD3	GJB5	NCOA7	GPNMB	LGALS1	PRELP	TPM1	ADAM12	PTGDS	OGN						TGFB1	NASP
TUBB	ITGB1	TACSTD2	MRPL14	JUN	BIK	SERPINE1	PDK4	MAP1B	THY1	DCN	GFPT2						TGFB2	RAD51AP1
KPNA2	ACTN1	CDKN1A	TRIM29	MYC	GJB6	PLAUR	FHL1	FRZB	FN1	MGP	JUNB						TGFB3	GMNN
ASF1B	CXCR7	KLK11	ANXA8L2	SERTAD1	C4orf3	HIF1A	ABI3BP	PRKCDBP	STEAP1	C1S	THBS1						MMP14	WDR76
TRIP13	ITGB6	GPRC5A	KRT6A	CCNL1	IGFBP2	CHN1	RNASE4	CSRP1	SPON2	IGFBP6	CDKN1A						MMP19	SLBP
CCNB1	IGFBP7	KLK10	PDHB	RND3	FAM162A	THBS2	PLA2G2A	CAV1	PLAUR	GSN	C3						MMP9	CCNE2
TPX2	THBS1	TMBIM1	AKR1B10	PLK2	GPI	ASPN	BTG2	ADAMTS4	SPHK1	TMEM176A	CYP1B1						CLEC7A	UBR7
CCNB2	PTHLH	PLAUR	LAD1	SOCS3	LPIN3	TNC	TNXB	GJA4	LOX	FIBIN	EGR1						WNT7B	POLD3
TYMS	TNFRSF6B	CLDN7	DSG3	DNAJB1	PLAU	ARF4	CYBRD1	RGS5	EMP1	TMEM176B	ABI3BP						FASL	MSH2
PTTG1	PDLIM7	DUOXA1	MRPL21	DUSP2	ADM	CALU	FBLN1	MEF2C	ANGPTL2	SERPINF1	GADD45B						TNFSF12	ATAD2
KIAA0101	CAV1	PDZK1IP1	NDUFS7	TSC22D1	ANGPTL4	LUM	HSPB6	CALM2	RARRES2	FHL1	DUSP1						TNFSF8	RAD51
GMNN	DKK3	NCCRP1	PSMD6	KLF10	DARS	TWIST1	MGST1	APOLD1	SULF1	GPX3	RARRES1						CD276	RRM2
DNAJC9	COL17A1	IDS	AHCY	GADD45B	NUPR1	MMP11	ZFP36	OAZ2	IGFBP3	CTGF	CST3						VTCN1	CDC45
CCNA2	LTBP1	PPL	GBP2	PMAIP1	SERPINE1	SPHK1	VIT	MGST3	COL8A1	C1R							MSR1	CDC6
CKS2	COL5A2	ZNF750	TXN2	MAFF	PGAM1	PRDM1	SFRP1	ISYNA1	GREM1	SFRP4							FN1	EXO1
MLF1IP	COL1A1	EMP1	PSMD13	ERRFI1	ALDOA	NREP	ADAMTS1	CPM	DCN	CYP1B1							IRF4	TIPIN
VRK1	FHL2	CLDN1	NOP16	SLC38A2	DAAM1	LY6E	MAMDC2	PGF	ITGA5	CST3								DSCC1
CENPM	TIMP3	CRB3	EIF4EBP1	IRF1	CXADR	TNFAIP6	PLTP	GUCY1B3	ANTXR1	SLC40A1								BLM
PRC1	PLAU	CYB5R1	MRPL12	TOB1	SEMA4B	BPGM	SRPX	UBA2	RIN2	FHL2								CASP8AP2
SPAG5	LGALS1	DSC2	HSD17B10	ID2	CA9	COL5A1	PDGFRL	YIF1A	TMEM119	ELN								USP1
TOP2A	PSMD2	S100P	LGALS7B	KLF6	CIB1	CAV1	ALDH1A1	PHLDA1	TNFRSF12A	KLF4								CLSPN
AURKB	CD63	GRHL3	THBD	DNAJA1	SPRR1B	TMEM45A	EFEMP1	NDRG2	P4HA3	RARRES1								POLA1
FEN1	HERPUD1	SPINT1	EXOSC4	TNFAIP3	PLIN2	COL12A1	A2M	ID3	CRABP2	CYR61								CHAF1B
TMEM106C	TPM1	SDR16C5	APRT	BHLHE40	WSB1	PXDN	MTRNR2L2	RGS16	TPM4	IGFBP5								BRIP1
RRM1	SLC39A14	SPRR1A	ANXA8L1	NXF1	HILPDA	PDPN	SMOC2	CYB5R3	LOXL1									E2F8
RFC4	C1S	WBP2	ATP5G1	FOSL1	NOL3	RIN2	MTRNR2L8	CRYAB	CPXM1									HMGB2
MCM7	MMP1	GRB7	S100A2	IER3	PFKFB3	S100A16	PTGDS	OLFML2A	COL6A1									CDK1
CDKN3	EXT2	KLK7	TBRG4	DUSP6	IFNGR1	IL1R1	NFIA	TIMP3	ASPN									NUSAP1
NUDT1	COL4A2	TMEM79	MAL2	HCAR2	H1F0	PTK7	DPT	GUCY1A3	PDLIM4									UBE2C
PBK	PRSS23	SBSN	NHP2L1	IL8	KDM3A	TPM1	FGF7	FILIP1	ITGA11									BIRC5
MELK	SLC7A8	PIM1	DDX39A	CYR61	BCL6	RCN3	ITM2A	FAM13C	PRSS23									TPX2
ANLN	SLC31A2	CLIC3	ZNF750	EFNA1	BNIP3L	COL6A1	FIGF	NDUFS4	COL6A2									TOP2A
MCM5	ARPC1B	MALAT1	UBE2L6	C1R	ZFP36L1	COL5A2	ANGPTL1	ITGB1	SFRP2									NDC80
PLK1	APP	TRIP10	WDR74	PHLDA2	HLA-E	GBP1	JUNB	KCNE4	PLAU									CKS2
GGH	MFAP2	CAST	PPIF	DNAJB14	PIK3IP1	ITGB1	RPL13A	CPE	YIF1A									NUF2
MCM4	MPZL1	TMPRSS4	PRMT5	MCL1	CLK3	IL24	CILP		SNAI2									CKS1B
CENPN	DFNA5	TOM1	VSNL1	HERPUD1	POLR1D	PLAU	MEG3		C1S									MKI67
TMPO	MT2A	A2ML1	VPS25	ADRB2	BTG1	AEBP1	JUN		TMEM176B									TMPO
CDCA3	MAGED2	MBOAT2	SNRNP40	EIF4A3	NPC2	COL1A2	CD34		CTGF									CENPF
DEK	ITGA6	LGALS3	ADRM1	TACSTD2	LAMP2	TPM2	FOSB		MORF4L2									TACC3
RPA2	FSTL1	ERO1L	NDUFS8	ID1	DSG2	CLEC11A	MTRNR2L1		UAP1									FAM64A
KIF2C	TNFRSF12A	EHF	TUBA1C	ETS2	SAT1	AXL	VIM		SERPINF1									SMC4
CDK1	IL32	LCN2	TMEM79	CD74	AK4	ADAMTS2	CHRDL1		ITGB1									CCNB2
CDCA5	COPB2	YPEL5	UQCRFS1	TRIB1	SMS	IGFBP3	SERPINA3		TGFBI									CKAP2L
LSM4	PTK7	ALDH3B2	EIF3K	SLC20A1	FRMD6	GREM1	TIMP3		HTRA3									CKAP2
KNSTRN	OCIAD2	DMKN	NME2	LOC284454	CLDND1	MMP1	TGFBR3		C1R									AURKB
TUBG1	TAX1BP3	PIK3IP1	PKP3	EIF1	ACP5	DUSP14	NTRK2		TIMP1									BUB1
SMC4	SEC13	CEACAM6	SERPINB1	CXCL2	AP1G2	TAGLN	MYOC		LMNA									KIF11
CSE1L	SERPINH1	OVOL1	RPL26L1	BRD2	TPI1	PPIC	THBS4		CYP1B1									ANP32E
UHRF1	TPM4	TMPRSS11E	EIF6	RASD1	PLAUR	REEP3	CST3		MGP									TUBB4B
RANBP1	MYH9	CD55	DSP	LDLR	BCL10	RAP1B	PLAC9		ANGPTL4									GTSE1
CDCA8	ANXA8L1	KLK6	PHLDA2	EGR2	TMEM59	TNFRSF21	PI16											KIF20B
MCM2	PLOD2	SPRR2D	S100A16	TFRC	HAS3	CTSK	IGFBP6											HJURP
RFC2	GALNT2	NDRG2	LGALS7	ADM	SERINC1	SPON2	IER2											CDCA3
HMGN2	LEPREL1	CD24	MT1X	TGIF1	C1orf43	RARRES2	FGL2											HN1
ATAD2	MAGED1	HIST1H1C	UQCRC2	HLA-DRB1	ENO1	LEPRE1	RPL14											CDC20
HAT1	SLC38A5	LY6D	EIF3I	OSR2	CSDA	RHOC	COL14A1											TTK
PKMYT1	FSTL3	CLIP1	MRPL24	SAA1	PFKP	PRSS23	RAMP2											CDC25C
SIVA1	CD99	HIST1H2AC	CCT7	ELF3	KLHL24	H1F0	DHRS3											KIF2C
FANCI	F3	BNIPL	RHOV	CLK1	HIST1H1C	PLOD2	OLFML3											RANGAP1
ECT2	PSAP	QSOX1	ECE2	PER2	RBPJ	KIAA1217	ABLIM1											NCAPD2
POLE3	NMRK1	ECM1	SSBP1	KLF4	BHLHE40	C1QTNF6	CD302											DLGAP5
WDR34	FKBP9	DHRS3	POLDIP2	GPNMB	GAPDH	CPE	CCDC80											CDCA2
MCM3	DSG2	PPP1R15A	FIS1	MXD1	UPK3BL	IFITM1	RBMS3											CDCA8
NCAPG2	ECM1	TRIM16	CKMT1A	UBC	LTBP1	MYL6	MT1X											ECT2
TUBB6	HTRA1	AQP3	GJB3	HLA-DRA	P4HA2	PHLDA1	FOS											KIF23
NCAPD2	SERINC1	IRF6	NME1	SLC3A2	HBP1	LTBP1	CAPN6											HMMR
GINS2	CALU	CSTA	MRPS12	OVOL1	GRHL1	ANTXR1	LAMA2											AURKA
TIMELESS	TPST1	RAB25	GPS1	HIST1H2BK	DDIT3	YIF1A	HSPA1B											PSRC1
RAD51	PLOD3	HOPX	ALG3	DDX3X	ANXA1	CRABP2	ABCA6											ANLN
CMC2	IGFBP3	GIPC1	MRPL20	LAMB3	ITGA5	ITGA5	MFAP5											LBR
OIP5	FRMD6	RAB11FIP1	EMC6	ZNF622	LOC100862671	COL6A3	FXYD6											CKAP5
TUBB4B	CXCL14	CSTB	SRD5A1	TUBB2A	PLS3	TWIST2	OGN											CENPE
APOBEC3B	SERPINE2	KRT6C	PA2G4	ZFAND5	TSC22D2	SULF1	LRP1											CTCF
ORC6	RABAC1	PKP1	ECSIT	IRF6	GLTP	C1orf198	PPP1R15A											NEK2
C19orf48	TMED9	JUP	MRPL23	TNF	PLOD2	SRPX2	COL15A1											G2E3
SNRNP25	NAGK	MAFF	NAA20	BTG1	PERP	LMCD1	ADIRF											GAS2L3
RFC3	BMP1	DSG3	HMOX2	LMNA	MALL	KDELR3	ALDH2											CBX5
TROAP	ESYT1	AKTIP	COA4	MAP1LC3B	CTNND1	PKIG	PPAP2B											CENPA
EBP	STON2	KLF3	DCXR	TSC22D3	KDM5B	IFIT3	METTL7A
DKC1	TAGLN	HSPB8	PSMD8	PLK3	AHNAK2	VMP1	WISP2
H2AFV	GJA1	H1F0	WBSCR22	KLHL21	PNRC1	RABAC1	LGALS3
						CPXM1	CLU
						RGS3	LHFP
						MYO1B	NDRG2
						WBP5	SOD3
						MYH9	TFPI
						ITGB5	NFIB
						SEC23A	MTUS1
						HSPB1	TENC1
						FRMD6	EBF1
						PDLIM7	STOM
						PRKCDBP	ZFAS1
						ILK	SAMHD1
						WIPI1	IGFBP5
						CDH11	KLF4
						PLAT	CDO1
						SGIP1	ADAM33
						STEAP1	PCDHGC3
						PON2	PRNP
						HAS2	EPB41L2
						PTEN	FBLN2
						FMOD	GADD45B
						CALD1	VAT1
						MMP3	PLAGL1
						PHLDA2	CFH
						P4HA2	BTF3
						ECM1	KIAA1683
						SNAI2	ESD
						FNDC3B	EDNRB
						UBD	MYC
						BMP1	LEPR
						SDC4	GAS6
						FAP	DDAH2
						NPTN	FIBIN
						GNAI1	C7
						CLIC4	SPTBN1
						AQP1	RPL10A
						ITGA1	ITM2B
						LAMP5	BRD2
						FADS1	CPQ
						MYL9	HSD17B11
						SELM	CEBPD
						FN1	GSTM5
						ANGPTL2	SESN1
						HAPLN3	PDGFRA
						SULF2	ANG
						FAM114A1	FMO2
						ID3	CTGF
						TSKU	BMP4
						ACTA2	ZFAND5
						C5orf15	GALNT16
						LOXL3	FBLN5
						COL6A2	SCARA5
						GEM	PROS1
						TGFBI	FOXO3
						SGCB	RECK
						PDLIM3	SLPI
						FKBP9	RPL22
						EDNRA	ANKRD36BP1
						ITM2C	EBF2
						CRISPLD2	ECHDC2
						F2RL2	AGT
						RCN1	NPDC1
						IL8	DDIT3
						RAB2A	TPPP3
						F2R	PLSCR4
						SEC31A	NXF1
						C12orf75	F10
						STARD13	AKR1C3
						TWSG1	PDGFD
						MRPL32	CTSF
						RSU1	FCGRT
						FBN1	RARRES1
						B4GALT1	MATN2
						VCL	ZNF460
						TDO2	CYR61
						CCL2	CDKN1A
						MARCKS	INMT
						CNIH4	EIF1B
						GOLM1	SOCS3
						CNN3	APP
						STEAP2	ITIH5
						DKK3	GABARAPL1
						ANXA5	GSTM2
						TMEM30A	RASD1
						MRPS24	NR4A1
						MMP19	NT5E
						EPAS1	MAP1LC3C
						KCTD10	EPB41L4A-AS1
						IER3IP1	ACVR2A
						TNFRSF6B	RPS4Y1
						CD59	TNFAIP2
						ID1	FAM13C
						DDAH1	CPED1
						STC1	TGFBR2
						SLC39A6	SCPEP1
						PGM3	RND3
						PLOD1	HSPB8
						C12orf23	SGCE
						CTTN	ASS1
						GGT5	LAMB2
						CXCL6	TMEM176A
						FBXO32	ADH5
						FKBP10	IL11RA
						PTS	C5orf4
						SMIM3	CYP27A1
						TRIB2	CBLB
						HEPH	PID1
						RRBP1	EGFR
							TMEM159
							MT1M
							PPP1R10
							ARHGAP10
							NID1
							SLIT3
							CRTAP
							CAB39L
							CDC42EP4
							SLC19A2
							SLC40A1
							SPG20
							CALCOCO1
							SDC2
							BCL6
							DDX39B
							GPNMB
							MT1A
							BDH2
							ENPP2
							SYNPO2
							IL6ST
							SERINC1
							TRIP10
							PLBD1
							PHF17
							MT1E
							NFKBIZ
							MOB3B
							SELENBP1
							TCEA3
							AKAP12
							PPAP2A
