# Supplementary material for: Single cell deciphering of progression trajectories of the tumor ecosystem in head and neck cancer
Source: Nat Commun. 2024 Mar 22;15:2595. doi: 10.1038/s41467-024-46912-6 (PMC10959966; doi:10.1038/s41467-024-46912-6)
Supplement: Supplementary file 6 — Source Data [file 41467_2024_46912_MOESM6_ESM.xlsx]

## Sheet: Fig1B
UMAP_1	UMAP_2	ident
-12.4215	-9.81059	Endothelial cells
-11.0088	-8.77072	Endothelial cells
-12.6575	-9.3816	Endothelial cells
-10.8689	-7.98045	Endothelial cells
-13.2054	-8.49033	Endothelial cells
-10.9046	-7.63272	Endothelial cells
-11.3353	-7.96687	Endothelial cells
-12.2997	-8.73098	Endothelial cells
-12.0269	-6.45038	Endothelial cells
-10.1772	-9.80153	Endothelial cells
-12.165	-8.68773	Endothelial cells
-10.2062	-9.30293	Endothelial cells
-11.9284	-8.21991	Endothelial cells
-11.5687	-9.1254	Endothelial cells
-12.2246	-6.20976	Endothelial cells
-10.3442	-9.4564	Endothelial cells
-11.811	-6.8992	Endothelial cells
-11.78	-7.55033	Endothelial cells
-11.4893	-8.17951	Endothelial cells
-8.92879	-9.33122	Endothelial cells
-9.37634	-9.49592	Endothelial cells
-12.1573	-9.31243	Endothelial cells
-12.2743	-8.7975	Endothelial cells
-11.6256	-8.23561	Endothelial cells
-12.3502	-6.68018	Endothelial cells
-12.5078	-6.73953	Endothelial cells
-10.5213	-8.84932	Endothelial cells
-9.92759	-9.71571	Endothelial cells
-10.4235	-7.6539	Endothelial cells
-13.0852	-8.33164	Endothelial cells
-10.4179	-9.65382	Endothelial cells
-11.9425	-9.34175	Endothelial cells
-10.319	-9.06459	Endothelial cells
-11.884	-10.0572	Endothelial cells
-11.2593	-6.68609	Endothelial cells
-11.5592	-8.66903	Endothelial cells
-1.30833	-4.53811	Endothelial cells
-10.5703	-8.53019	Endothelial cells
-11.9335	-8.34782	Endothelial cells
-11.0913	-8.42069	Endothelial cells
-11.8949	-8.83389	Endothelial cells
-9.8478	-8.84893	Endothelial cells
-11.5111	-8.87216	Endothelial cells
-12.7569	-8.48258	Endothelial cells
-10.2611	-9.94076	Endothelial cells
-12.8951	-9.19392	Endothelial cells
-11.8394	-6.39033	Endothelial cells
-11.2391	-6.65809	Endothelial cells
-13.1177	-9.18414	Endothelial cells
-12.201	-6.27747	Endothelial cells
-13.2039	-8.66466	Endothelial cells
-11.7739	-8.94843	Endothelial cells
-11.6298	-6.36763	Endothelial cells
-11.1302	-8.35909	Endothelial cells
-13.1452	-8.43288	Endothelial cells
-12.2363	-8.52106	Endothelial cells
-12.5043	-6.72377	Endothelial cells
-10.8852	-9.21434	Endothelial cells
-9.78344	-9.24066	Endothelial cells
-12.1664	-8.8276	Endothelial cells
-12.7597	-9.54674	Endothelial cells
-13.0243	-9.25699	Endothelial cells
-11.5871	-10.2372	Endothelial cells
-10.8793	-8.14063	Endothelial cells
-11.1861	-7.16697	Endothelial cells
-11.5989	-8.98694	Endothelial cells
-12.8854	-9.06751	Endothelial cells
-12.3654	-6.69679	Endothelial cells
-10.592	-8.91877	Endothelial cells
-12.0152	-9.89124	Endothelial cells
-12.7994	-9.41646	Endothelial cells
-11.173	-9.0698	Endothelial cells
-12.6988	-9.1161	Endothelial cells
-10.935	-7.22982	Endothelial cells
-11.9459	-8.27311	Endothelial cells
-11.7758	-8.87855	Endothelial cells
-10.0054	-8.7063	Endothelial cells
-11.8695	-6.2997	Endothelial cells
-11.5735	-6.40077	Endothelial cells
-11.8098	-9.52906	Endothelial cells
-13.1282	-8.67391	Endothelial cells
-11.3546	-8.39041	Endothelial cells
-5.36185	-1.17059	Endothelial cells
-11.1389	-10.1253	Endothelial cells
-10.8833	-8.61804	Endothelial cells
-10.9334	-9.77887	Endothelial cells
-11.5373	-8.51806	Endothelial cells
-11.9169	-9.05462	Endothelial cells
-11.0843	-8.39545	Endothelial cells
-12.3709	-6.55093	Endothelial cells
-12.0466	-9.78556	Endothelial cells
-10.3034	-9.58347	Endothelial cells
-12.368	-8.74727	Endothelial cells
-12.9388	-9.21688	Endothelial cells
-11.8117	-9.85654	Endothelial cells
-11.3965	-9.49495	Endothelial cells
-12.1456	-6.38468	Endothelial cells
-11.7614	-9.55593	Endothelial cells
-10.6425	-8.51456	Endothelial cells
-12.3154	-8.71923	Endothelial cells
-11.6749	-9.07935	Endothelial cells
-10.0174	-9.18258	Endothelial cells
-10.9146	-8.85129	Endothelial cells
-12.5186	-6.53365	Endothelial cells
-10.1783	-8.62944	Endothelial cells
-10.4648	-9.89013	Endothelial cells
-12.0658	-6.29024	Endothelial cells
-12.276	-7.65221	Endothelial cells
-11.9694	-9.95101	Endothelial cells
-11.8038	-7.56919	Endothelial cells
-10.0688	-9.27466	Endothelial cells
-8.91042	-9.35279	Endothelial cells
-10.5799	-9.28219	Endothelial cells
-10.3427	-9.1937	Endothelial cells
-10.9533	-8.42978	Endothelial cells
-10.8688	-9.77644	Endothelial cells
-11.9749	-9.77961	Endothelial cells
-9.86502	-8.5258	Endothelial cells
-9.38589	-9.7211	Endothelial cells
-11.1275	-9.16418	Endothelial cells
-10.9315	-9.35846	Endothelial cells
-12.2523	-9.12092	Endothelial cells
-11.7385	-8.38995	Endothelial cells
-11.5021	-7.06777	Endothelial cells
-11.072	-8.66825	Endothelial cells
-11.5757	-7.90135	Endothelial cells
-12.8018	-8.34314	Endothelial cells
-10.7905	-9.82743	Endothelial cells
-12.577	-8.81106	Endothelial cells
-12.3845	-6.47481	Endothelial cells
-9.8135	-9.5633	Endothelial cells
-11.3258	-8.55903	Endothelial cells
-9.11944	-9.4838	Endothelial cells
-12.1792	-9.86915	Endothelial cells
-11.8882	-8.47552	Endothelial cells
-12.9746	-9.31039	Endothelial cells
-12.7111	-9.56318	Endothelial cells
-9.91944	-9.6399	Endothelial cells
-9.74687	-8.97946	Endothelial cells
-11.6988	-6.52022	Endothelial cells
-12.3767	-9.65174	Endothelial cells
-12.8832	-9.23245	Endothelial cells
-10.4937	-9.29148	Endothelial cells
-11.0779	-8.68748	Endothelial cells
-11.3071	-8.95828	Endothelial cells
-11.0394	-8.23517	Endothelial cells
-12.1449	-6.27518	Endothelial cells
-12.5991	-9.56239	Endothelial cells
-9.94199	-8.69046	Endothelial cells
-11.492	-9.15923	Endothelial cells
-13.1464	-8.75779	Endothelial cells
-11.2529	-9.0401	Endothelial cells
-9.91415	-8.71007	Endothelial cells
-12.2906	-8.35186	Endothelial cells
-12.5989	-8.97734	Endothelial cells
-10.4744	-8.52723	Endothelial cells
-10.98	-8.38142	Endothelial cells
-11.627	-6.9541	Endothelial cells
-10.0223	-8.98407	Endothelial cells
-11.9257	-8.26316	Endothelial cells
-12.154	-8.54221	Endothelial cells
-11.5584	-8.4726	Endothelial cells
-13.0018	-9.43325	Endothelial cells
-10.5999	-9.04297	Endothelial cells
-11.7424	-10.2245	Endothelial cells
-10.3406	-8.0888	Endothelial cells
-12.3096	-8.38922	Endothelial cells
-12.9822	-9.48672	Endothelial cells
-12.0896	-7.04997	Endothelial cells
-10.1082	-9.28579	Endothelial cells
-12.3805	-6.39111	Endothelial cells
-11.9647	-9.53377	Endothelial cells
-10.4775	-7.88244	Endothelial cells
-13.0283	-8.72391	Endothelial cells
-10.1337	-8.72912	Endothelial cells
-9.40496	-9.40875	Endothelial cells
-12.2359	-9.56586	Endothelial cells
-12.7971	-8.48679	Endothelial cells
-10.1787	-8.81826	Endothelial cells
-12.1637	-8.87955	Endothelial cells
-10.0246	-8.5157	Endothelial cells
-12.434	-9.44385	Endothelial cells
-11.4799	-9.10612	Endothelial cells
-12.2703	-9.1928	Endothelial cells
-10.4733	-9.98263	Endothelial cells
-12.1418	-9.9537	Endothelial cells
-11.214	-9.69728	Endothelial cells
-11.1068	-8.26011	Endothelial cells
-12.3925	-8.76655	Endothelial cells
-10.5948	-8.28992	Endothelial cells
-13.0299	-9.35761	Endothelial cells
-10.7601	-9.25017	Endothelial cells
-11.4013	-8.38853	Endothelial cells
-11.7561	-9.2154	Endothelial cells
-12.023	-9.19245	Endothelial cells
-10.7359	-9.97015	Endothelial cells
-12.1346	-7.25632	Endothelial cells
-12.6382	-9.16449	Endothelial cells
-10.902	-8.86029	Endothelial cells
-11.9031	-10.1774	Endothelial cells
-11.0262	-8.85164	Endothelial cells
-10.3554	-8.75642	Endothelial cells
-13.0524	-8.62141	Endothelial cells
-12.1284	-9.08717	Endothelial cells
-12.3323	-8.58928	Endothelial cells
-8.92774	-9.30325	Endothelial cells
-11.4009	-7.71006	Endothelial cells
-11.2988	-8.32208	Endothelial cells
-13.1526	-9.11284	Endothelial cells
-12.3914	-9.31369	Endothelial cells
-12.7651	-9.15608	Endothelial cells
-10.0323	-8.18953	Endothelial cells
-13.1814	-9.4737	Endothelial cells
-11.885	-9.39054	Endothelial cells
-12.0697	-6.38128	Endothelial cells
-12.2244	-9.99357	Endothelial cells
-9.1953	-9.59979	Endothelial cells
-11.5693	-8.26575	Endothelial cells
-12.5078	-9.38769	Endothelial cells
-8.89561	-9.31866	Endothelial cells
-12.0327	-8.30015	Endothelial cells
-11.114	-8.56717	Endothelial cells
-10.9356	-8.71939	Endothelial cells
-9.43879	-9.44098	Endothelial cells
-12.7713	-9.25323	Endothelial cells
-10.0556	-9.4484	Endothelial cells
-12.9912	-8.61198	Endothelial cells
-9.20096	-9.3891	Endothelial cells
-11.9456	-6.34619	Endothelial cells
-12.649	-8.69995	Endothelial cells
-9.63719	-9.38352	Endothelial cells
-11.9075	-8.75376	Endothelial cells
-12.0845	-8.79282	Endothelial cells
-10.1177	-8.20479	Endothelial cells
-11.2672	-6.74407	Endothelial cells
-11.411	-9.00246	Endothelial cells
-12.1209	-6.40452	Endothelial cells
-10.8153	-8.23687	Endothelial cells
-10.6569	-9.92631	Endothelial cells
-10.8492	-10.0052	Endothelial cells
-9.8767	-8.561	Endothelial cells
-11.7782	-6.90216	Endothelial cells
-10.7682	-8.52452	Endothelial cells
-12.2634	-6.49497	Endothelial cells
-11.8284	-10.2016	Endothelial cells
-12.182	-6.19248	Endothelial cells
-11.5311	-6.90908	Endothelial cells
-12.6619	-9.37128	Endothelial cells
-10.6137	-8.16478	Endothelial cells
-9.07269	-9.4401	Endothelial cells
-12.4223	-9.41035	Endothelial cells
-13.3416	-8.45589	Endothelial cells
-11.2039	-8.31946	Endothelial cells
-10.1165	-8.31835	Endothelial cells
-12.623	-9.0548	Endothelial cells
-13.1827	-9.15399	Endothelial cells
-11.878	-8.7911	Endothelial cells
-12.4078	-6.37804	Endothelial cells
-12.4775	-9.56536	Endothelial cells
-9.47956	-8.9316	Endothelial cells
-11.6906	-6.43644	Endothelial cells
-9.3197	-9.43434	Endothelial cells
-10.2123	-8.49391	Endothelial cells
-12.2846	-9.55272	Endothelial cells
-12.5599	-8.01095	Endothelial cells
-12.3541	-9.53269	Endothelial cells
-13.3959	-8.58583	Endothelial cells
-12.1746	-6.46752	Endothelial cells
-11.5363	-6.34094	Endothelial cells
-11.2393	-9.67319	Endothelial cells
-9.84863	-8.77408	Endothelial cells
-11.6546	-8.3471	Endothelial cells
-12.5765	-9.2214	Endothelial cells
-12.1353	-8.8509	Endothelial cells
-11.6374	-10.12	Endothelial cells
-12.077	-6.50605	Endothelial cells
-10.1933	-9.97604	Endothelial cells
-12.0653	-9.89506	Endothelial cells
-9.17463	-9.46147	Endothelial cells
-10.4696	-8.6697	Endothelial cells
-11.3902	-8.89864	Endothelial cells
-11.8056	-7.45464	Endothelial cells
-10.6786	-9.15913	Endothelial cells
-11.3268	-10.0385	Endothelial cells
-12.8855	-8.7602	Endothelial cells
-11.1464	-8.97054	Endothelial cells
-12.1161	-9.90069	Endothelial cells
-12.9215	-8.80936	Endothelial cells
-10.053	-8.23632	Endothelial cells
-11.1526	-8.40623	Endothelial cells
-11.1798	-7.85247	Endothelial cells
-12.9087	-9.0599	Endothelial cells
-10.4134	-9.10289	Endothelial cells
-11.2642	-10.0447	Endothelial cells
-10.3572	-9.43558	Endothelial cells
-11.4183	-9.48488	Endothelial cells
-11.9877	-7.88525	Endothelial cells
-11.9546	-9.5189	Endothelial cells
-11.0099	-9.43697	Endothelial cells
-13.0102	-9.07395	Endothelial cells
-9.89964	-8.89501	Endothelial cells
-10.1417	-9.1975	Endothelial cells
-11.0056	-9.51084	Endothelial cells
-10.0647	-8.92711	Endothelial cells
-12.2196	-8.5375	Endothelial cells
-11.1581	-9.58109	Endothelial cells
-11.8654	-9.70887	Endothelial cells
-10.395	-9.38195	Endothelial cells
-12.6028	-10.0105	Endothelial cells
-12.2811	-8.83764	Endothelial cells
-10.9237	-9.85309	Endothelial cells
-11.6538	-7.52023	Endothelial cells
-13.1899	-9.23289	Endothelial cells
-12.1749	-9.53855	Endothelial cells
-10.7944	-7.81366	Endothelial cells
-11.601	-8.07425	Endothelial cells
-10.9717	-8.29377	Endothelial cells
-12.2694	-9.65318	Endothelial cells
-12.3443	-8.56279	Endothelial cells
-10.4297	-9.20531	Endothelial cells
-13.2375	-8.63746	Endothelial cells
-11.7746	-7.87911	Endothelial cells
-11.7259	-9.85111	Endothelial cells
-11.1624	-9.26409	Endothelial cells
-11.5433	-8.13382	Endothelial cells
-11.8323	-10.094	Endothelial cells
-13.094	-9.14481	Endothelial cells
-11.7975	-7.96808	Endothelial cells
-10.6545	-8.91513	Endothelial cells
-13.3055	-9.11795	Endothelial cells
-11.8832	-8.8758	Endothelial cells
-11.8232	-7.197	Endothelial cells
-9.32261	-9.32399	Endothelial cells
-10.7826	-8.15047	Endothelial cells
-9.96946	-9.4747	Endothelial cells
-11.2397	-8.54501	Endothelial cells
-9.82048	-9.5494	Endothelial cells
-1.79631	-3.82662	Endothelial cells
-11.5756	-8.26511	Endothelial cells
-12.9593	-9.37115	Endothelial cells
-12.9882	-9.26722	Endothelial cells
-10.5605	-7.77099	Endothelial cells
-10.7222	-8.08278	Endothelial cells
-11.2024	-9.1139	Endothelial cells
-12.7167	-8.99728	Endothelial cells
-10.4012	-9.72628	Endothelial cells
-12.9111	-9.11143	Endothelial cells
-12.1881	-10.0631	Endothelial cells
-13.0969	-8.40773	Endothelial cells
-10.211	-8.54739	Endothelial cells
-11.9775	-7.33062	Endothelial cells
-13.2673	-9.12193	Endothelial cells
-10.8439	-8.02034	Endothelial cells
-11.448	-9.67539	Endothelial cells
-11.5785	-8.37541	Endothelial cells
-12.0984	-7.30206	Endothelial cells
-11.3997	-7.72151	Endothelial cells
-10.0064	-9.38475	Endothelial cells
-13.1392	-8.68756	Endothelial cells
-13.1005	-8.4668	Endothelial cells
-13.2056	-9.21529	Endothelial cells
-10.6802	-9.67925	Endothelial cells
-12.5425	-9.70868	Endothelial cells
-11.2669	-8.46459	Endothelial cells
-12.3031	-8.7478	Endothelial cells
-9.40154	-9.14554	Endothelial cells
-11.5614	-7.26438	Endothelial cells
-10.8446	-9.18487	Endothelial cells
-10.9347	-9.79503	Endothelial cells
-11.9852	-8.66953	Endothelial cells
-10.8961	-9.84783	Endothelial cells
-9.68958	-9.37136	Endothelial cells
-12.3731	-8.311	Endothelial cells
-12.3836	-9.84938	Endothelial cells
-11.5223	-8.92755	Endothelial cells
-11.9665	-9.23643	Endothelial cells
-11.7751	-7.37354	Endothelial cells
-12.1532	-7.46809	Endothelial cells
-12.0568	-7.86148	Endothelial cells
-11.1044	-10.1152	Endothelial cells
-10.1177	-8.49606	Endothelial cells
-11.4827	-9.94042	Endothelial cells
-10.6181	-10.1279	Endothelial cells
-10.9693	-7.92261	Endothelial cells
-12.945	-9.2925	Endothelial cells
-9.27144	-9.55456	Endothelial cells
-12.3187	-8.80247	Endothelial cells
-11.043	-8.48975	Endothelial cells
-12.3863	-9.19978	Endothelial cells
-11.466	-8.25693	Endothelial cells
-8.98514	-9.42286	Endothelial cells
-11.8607	-6.6578	Endothelial cells
-9.02928	-9.4798	Endothelial cells
-12.0562	-9.14689	Endothelial cells
-10.236	-9.37034	Endothelial cells
-12.0491	-9.97129	Endothelial cells
-12.1437	-8.23319	Endothelial cells
-9.87449	-8.96431	Endothelial cells
-12.0834	-6.25144	Endothelial cells
-10.5433	-8.89747	Endothelial cells
-11.1828	-9.65767	Endothelial cells
-11.0697	-9.61418	Endothelial cells
-11.0782	-9.10936	Endothelial cells
-10.4135	-8.86155	Endothelial cells
-10.9134	-9.43749	Endothelial cells
-11.5184	-9.30782	Endothelial cells
-12.1968	-9.77582	Endothelial cells
-13.0294	-9.14659	Endothelial cells
-9.90609	-9.024	Endothelial cells
-10.9881	-7.88607	Endothelial cells
-11.6157	-8.55525	Endothelial cells
-12.09	-9.51176	Endothelial cells
-10.7469	-8.75947	Endothelial cells
-12.9805	-8.79888	Endothelial cells
-12.383	-9.66804	Endothelial cells
-12.9689	-8.90342	Endothelial cells
-12.5193	-9.16813	Endothelial cells
-10.4441	-8.8689	Endothelial cells
-11.8069	-9.60472	Endothelial cells
-12.4201	-8.99791	Endothelial cells
-13.2114	-9.16394	Endothelial cells
-12.6544	-9.71217	Endothelial cells
-12.0185	-9.6374	Endothelial cells
-13.0005	-8.78103	Endothelial cells
-12.0514	-8.8693	Endothelial cells
-8.93946	-9.30885	Endothelial cells
-11.7843	-7.92806	Endothelial cells
-11.2702	-7.8288	Endothelial cells
-11.3895	-9.24456	Endothelial cells
-11.3687	-8.95464	Endothelial cells
-12.4514	-9.80683	Endothelial cells
-11.3565	-9.9556	Endothelial cells
-11.5408	-8.6524	Endothelial cells
-11.5251	-9.99299	Endothelial cells
-12.9407	-9.06217	Endothelial cells
-10.9116	-9.37138	Endothelial cells
-11.2619	-8.56767	Endothelial cells
-10.4924	-8.86922	Endothelial cells
-11.711	-10.0567	Endothelial cells
-11.0822	-10.0302	Endothelial cells
-12.3572	-9.40677	Endothelial cells
-10.7205	-8.12582	Endothelial cells
-11.8795	-9.57897	Endothelial cells
-10.1653	-8.40003	Endothelial cells
-10.5924	-8.16856	Endothelial cells
-13.1331	-8.97824	Endothelial cells
-11.8167	-6.64466	Endothelial cells
-10.1023	-8.60038	Endothelial cells
-11.4704	-9.5553	Endothelial cells
-12.5717	-8.16258	Endothelial cells
-10.8611	-9.51762	Endothelial cells
-11.7511	-10.227	Endothelial cells
-11.6206	-8.44487	Endothelial cells
-9.02055	-9.39423	Endothelial cells
-11.5677	-9.78974	Endothelial cells
-11.8811	-8.56929	Endothelial cells
-12.0224	-9.63934	Endothelial cells
-12.0262	-6.27253	Endothelial cells
-11.1033	-8.13451	Endothelial cells
-11.6291	-8.31874	Endothelial cells
-10.2333	-9.65264	Endothelial cells
-10.7652	-8.95377	Endothelial cells
-10.8149	-8.94959	Endothelial cells
-12.232	-9.43656	Endothelial cells
-9.37804	-9.20111	Endothelial cells
-11.8418	-8.12791	Endothelial cells
-13.2207	-9.35002	Endothelial cells
-10.3695	-8.73742	Endothelial cells
-10.3124	-9.31654	Endothelial cells
-12.3113	-8.41945	Endothelial cells
-9.88784	-9.01926	Endothelial cells
-10.2385	-9.69017	Endothelial cells
-11.161	-8.63218	Endothelial cells
-11.8097	-8.68929	Endothelial cells
-12.006	-9.50678	Endothelial cells
-12.015	-9.43189	Endothelial cells
-12.9439	-9.23741	Endothelial cells
-11.8138	-9.34992	Endothelial cells
-13.0429	-8.86234	Endothelial cells
-12.5483	-8.95389	Endothelial cells
-11.8842	-9.66581	Endothelial cells
-10.6131	-9.10169	Endothelial cells
-12.0003	-9.82462	Endothelial cells
-11.6747	-7.73094	Endothelial cells
-13.1784	-8.86033	Endothelial cells
-11.0433	-7.15703	Endothelial cells
-11.7184	-9.34258	Endothelial cells
-10.1458	-8.29113	Endothelial cells
-10.7218	-8.36887	Endothelial cells
-12.0933	-9.21302	Endothelial cells
-11.385	-7.96878	Endothelial cells
-10.9532	-8.83469	Endothelial cells
-12.28	-8.12971	Endothelial cells
-10.6342	-7.93983	Endothelial cells
-11.5366	-8.24992	Endothelial cells
-10.2462	-8.9156	Endothelial cells
-12.865	-9.10708	Endothelial cells
-13.0433	-9.27802	Endothelial cells
-10.6156	-8.56919	Endothelial cells
-10.53	-8.65503	Endothelial cells
-12.7838	-9.63457	Endothelial cells
-11.4306	-8.62421	Endothelial cells
-10.3473	-8.8551	Endothelial cells
-10.5433	-9.2492	Endothelial cells
-12.2259	-8.90514	Endothelial cells
-9.95767	-8.85089	Endothelial cells
-11.2887	-8.0126	Endothelial cells
-10.9498	-10.2752	Endothelial cells
-11.8716	-9.32403	Endothelial cells
-10.01	-9.46008	Endothelial cells
-10.5529	-8.90043	Endothelial cells
-12.5656	-9.74318	Endothelial cells
-12.0183	-8.00787	Endothelial cells
-11.4154	-8.40232	Endothelial cells
-11.8072	-9.34241	Endothelial cells
-12.1492	-9.08388	Endothelial cells
-10.0839	-8.94277	Endothelial cells
-12.9541	-9.61086	Endothelial cells
-9.13039	-9.44652	Endothelial cells
-10.4411	-8.62605	Endothelial cells
-9.50323	-9.64648	Endothelial cells
-12.3881	-9.89923	Endothelial cells
-11.3176	-9.63973	Endothelial cells
-12.5998	-9.0055	Endothelial cells
-11.3367	-9.3652	Endothelial cells
-12.7605	-8.49966	Endothelial cells
-10.0332	-8.19439	Endothelial cells
-11.7353	-7.88426	Endothelial cells
-11.9565	-8.57276	Endothelial cells
-10.7331	-9.07474	Endothelial cells
-12.0258	-6.30766	Endothelial cells
-11.88	-9.72098	Endothelial cells
-10.4702	-8.72538	Endothelial cells
-12.1364	-7.49888	Endothelial cells
-12.129	-9.68861	Endothelial cells
-12.0817	-7.99492	Endothelial cells
-11.7897	-8.69095	Endothelial cells
-10.3075	-9.28101	Endothelial cells
-13.09	-8.89475	Endothelial cells
-12.9873	-9.32749	Endothelial cells
-11.3144	-8.58255	Endothelial cells
-12.6528	-9.46075	Endothelial cells
-11.6872	-8.51677	Endothelial cells
-12.2669	-6.63054	Endothelial cells
-11.9305	-8.73529	Endothelial cells
-11.0583	-7.34197	Endothelial cells
-10.1868	-9.27444	Endothelial cells
-12.931	-9.23254	Endothelial cells
-9.49098	-9.27555	Endothelial cells
-10.829	-9.02733	Endothelial cells
-12.1369	-9.32899	Endothelial cells
-12.9784	-9.2248	Endothelial cells
-11.32	-9.04101	Endothelial cells
-11.1761	-8.42964	Endothelial cells
-10.4285	-8.70565	Endothelial cells
-10.618	-8.60112	Endothelial cells
-11.2175	-9.79653	Endothelial cells
-12.4722	-8.5347	Endothelial cells
-12.8631	-9.14818	Endothelial cells
-10.1425	-8.22626	Endothelial cells
-11.9696	-9.60402	Endothelial cells
-11.565	-7.82088	Endothelial cells
-12.9982	-9.26885	Endothelial cells
-10.4125	-9.18141	Endothelial cells
-11.0407	-8.40368	Endothelial cells
-11.9753	-7.34217	Endothelial cells
-11.151	-8.26254	Endothelial cells
-11.8051	-7.77895	Endothelial cells
-10.6108	-9.90243	Endothelial cells
-11.8448	-8.93743	Endothelial cells
-11.6962	-8.75052	Endothelial cells
-11.6397	-10.0028	Endothelial cells
-12.763	-9.12019	Endothelial cells
-13.0497	-9.29482	Endothelial cells
-12.0945	-9.65226	Endothelial cells
-10.9301	-9.58413	Endothelial cells
-11.8846	-7.50197	Endothelial cells
-10.415	-9.6607	Endothelial cells
-11.8904	-9.71478	Endothelial cells
-11.2224	-8.24464	Endothelial cells
-12.4913	-9.53815	Endothelial cells
-10.785	-8.02161	Endothelial cells
-12.9485	-8.79751	Endothelial cells
-10.5275	-9.73385	Endothelial cells
-10.5368	-9.18476	Endothelial cells
-10.2257	-8.80463	Endothelial cells
-9.75334	-8.64566	Endothelial cells
-10.2441	-8.59354	Endothelial cells
-9.8898	-9.12156	Endothelial cells
-11.5692	-9.15631	Endothelial cells
-11.0433	-10.0011	Endothelial cells
-12.1284	-9.58728	Endothelial cells
-13.0863	-8.79452	Endothelial cells
-11.3256	-8.33629	Endothelial cells
-13.1423	-9.35335	Endothelial cells
-11.534	-9.76679	Endothelial cells
-11.9207	-7.78846	Endothelial cells
-11.6761	-9.72052	Endothelial cells
-12.287	-9.24562	Endothelial cells
-10.9387	-8.96201	Endothelial cells
-11.1732	-10.0028	Endothelial cells
-10.0251	-9.4464	Endothelial cells
-12.6292	-9.49588	Endothelial cells
-12.1608	-6.29776	Endothelial cells
-11.1404	-8.84586	Endothelial cells
-12.3731	-9.73036	Endothelial cells
-12.4042	-9.85051	Endothelial cells
-10.9177	-8.85319	Endothelial cells
-12.3104	-9.98745	Endothelial cells
-11.6631	-9.04255	Endothelial cells
-11.2418	-8.41035	Endothelial cells
-11.5852	-9.76169	Endothelial cells
-11.9436	-6.48123	Endothelial cells
-11.0536	-9.41327	Endothelial cells
-12.7193	-8.38587	Endothelial cells
-11.7469	-8.49874	Endothelial cells
-11.9263	-9.54009	Endothelial cells
-13.1269	-8.76249	Endothelial cells
-12.3973	-8.98545	Endothelial cells
-12.4329	-9.93213	Endothelial cells
-11.0075	-8.30846	Endothelial cells
-11.2683	-7.96821	Endothelial cells
-10.1095	-9.86198	Endothelial cells
-11.2395	-8.51393	Endothelial cells
-12.0634	-9.56505	Endothelial cells
-10.1673	-8.39445	Endothelial cells
-9.45563	-9.13046	Endothelial cells
-11.1394	-9.79596	Endothelial cells
-10.8492	-9.38412	Endothelial cells
-11.8402	-9.24619	Endothelial cells
-9.7333	-9.35818	Endothelial cells
-11.7722	-8.16528	Endothelial cells
-11.3349	-8.27736	Endothelial cells
-11.4473	-8.92353	Endothelial cells
-10.3802	-8.86078	Endothelial cells
-11.4558	-8.66877	Endothelial cells
-10.4986	-10.1275	Endothelial cells
-10.8495	-9.16826	Endothelial cells
-12.105	-8.98485	Endothelial cells
-11.0729	-7.74464	Endothelial cells
-12.368	-7.7074	Endothelial cells
-13.0138	-9.70823	Endothelial cells
-11.8576	-9.64296	Endothelial cells
-11.5507	-9.61109	Endothelial cells
-11.3959	-9.36643	Endothelial cells
-10.4858	-9.2495	Endothelial cells
-9.86272	-9.26128	Endothelial cells
-12.4808	-9.632	Endothelial cells
-10.6744	-9.56858	Endothelial cells
-11.4116	-9.31202	Endothelial cells
-12.7792	-8.90918	Endothelial cells
-12.2766	-7.51845	Endothelial cells
-10.2526	-8.65698	Endothelial cells
-10.4124	-9.14916	Endothelial cells
-11.2419	-10.1085	Endothelial cells
-11.4461	-6.67728	Endothelial cells
-9.81167	-8.78062	Endothelial cells
-10.7007	-9.70483	Endothelial cells
-11.4283	-8.48937	Endothelial cells
-12.7061	-9.02968	Endothelial cells
-12.4228	-9.4013	Endothelial cells
-12.7155	-9.26596	Endothelial cells
-11.5738	-8.87288	Endothelial cells
-10.8199	-9.05512	Endothelial cells
-12.1621	-10.1322	Endothelial cells
-12.1736	-8.20845	Endothelial cells
-10.4374	-8.56437	Endothelial cells
-12.4581	-9.36412	Endothelial cells
-10.4002	-8.76688	Endothelial cells
-12.3752	-9.54958	Endothelial cells
-11.3442	-8.44446	Endothelial cells
-10.6762	-8.40218	Endothelial cells
-12.7605	-9.66754	Endothelial cells
-11.4092	-9.23138	Endothelial cells
-11.4433	-9.274	Endothelial cells
-12.5985	-9.76976	Endothelial cells
-9.09957	-9.43123	Endothelial cells
-10.6874	-9.36954	Endothelial cells
-13.1043	-9.14522	Endothelial cells
-11.7614	-8.33875	Endothelial cells
-11.0855	-8.58613	Endothelial cells
-12.1837	-8.111	Endothelial cells
-11.2389	-9.5798	Endothelial cells
-12.6226	-9.76714	Endothelial cells
-10.4349	-9.3495	Endothelial cells
-10.7292	-8.63728	Endothelial cells
-13.0778	-9.06078	Endothelial cells
-10.8658	-9.88944	Endothelial cells
-10.309	-9.06706	Endothelial cells
-11.7657	-9.76946	Endothelial cells
-11.6828	-9.64321	Endothelial cells
-11.5554	-7.85998	Endothelial cells
-11.1001	-9.01985	Endothelial cells
-12.0098	-9.23384	Endothelial cells
-12.2261	-9.27198	Endothelial cells
-9.65625	-9.09794	Endothelial cells
-11.961	-9.92216	Endothelial cells
-9.96877	-8.76384	Endothelial cells
-10.1739	-9.02369	Endothelial cells
-11.1317	-8.99315	Endothelial cells
-10.7516	-9.75041	Endothelial cells
-11.681	-8.5718	Endothelial cells
-10.1148	-8.7999	Endothelial cells
-11.808	-8.33048	Endothelial cells
-12.6967	-9.42496	Endothelial cells
-13.0052	-9.30047	Endothelial cells
-11.8728	-8.06622	Endothelial cells
-10.7434	-9.69204	Endothelial cells
-12.8988	-9.61331	Endothelial cells
-11.2264	-8.35225	Endothelial cells
-11.9299	-8.84042	Endothelial cells
-11.8672	-9.15668	Endothelial cells
-12.5541	-9.28139	Endothelial cells
-11.4762	-7.99449	Endothelial cells
-9.81	-9.05769	Endothelial cells
-9.8238	-9.61986	Endothelial cells
-11.4597	-8.59668	Endothelial cells
-12.0567	-9.82412	Endothelial cells
-11.1034	-9.86568	Endothelial cells
-10.5745	-8.7923	Endothelial cells
-11.1613	-10.1404	Endothelial cells
-10.1322	-8.4561	Endothelial cells
-9.90633	-8.99327	Endothelial cells
-11.0318	-8.99632	Endothelial cells
-12.5782	-9.73584	Endothelial cells
-10.7724	-9.89467	Endothelial cells
-12.6936	-9.3002	Endothelial cells
-12.6579	-8.48611	Endothelial cells
-9.22066	-9.53054	Endothelial cells
-12.6101	-9.77638	Endothelial cells
-11.3908	-9.63856	Endothelial cells
-12.2368	-6.42778	Endothelial cells
-11.0418	-9.89787	Endothelial cells
-12.3665	-8.53417	Endothelial cells
-9.6981	-9.15526	Endothelial cells
-11.8139	-9.0095	Endothelial cells
-11.5228	-9.58766	Endothelial cells
-11.6774	-9.49908	Endothelial cells
-9.91037	-9.19675	Endothelial cells
-11.1015	-9.05694	Endothelial cells
-9.74274	-9.11774	Endothelial cells
-11.2019	-8.51773	Endothelial cells
-11.1008	-9.03938	Endothelial cells
-11.7653	-9.63217	Endothelial cells
-10.6763	-9.78028	Endothelial cells
-11.7741	-8.25824	Endothelial cells
-11.4193	-9.56746	Endothelial cells
-11.1516	-7.71897	Endothelial cells
-10.2779	-8.63909	Endothelial cells
-10.2871	-9.10179	Endothelial cells
-12.1091	-8.9042	Endothelial cells
-12.4918	-9.81652	Endothelial cells
-11.9605	-8.49283	Endothelial cells
-9.50516	-9.82865	Endothelial cells
-12.3108	-8.56747	Endothelial cells
-12.5979	-9.09421	Endothelial cells
-12.9246	-8.03005	Endothelial cells
-9.94394	-9.20063	Endothelial cells
-11.4828	-9.43437	Endothelial cells
-9.86663	-8.5972	Endothelial cells
-10.838	-8.95617	Endothelial cells
-12.5935	-9.34733	Endothelial cells
-10.335	-8.41745	Endothelial cells
-12.5805	-9.33244	Endothelial cells
-12.3149	-9.09823	Endothelial cells
-10.3068	-8.28098	Endothelial cells
-10.0344	-9.61002	Endothelial cells
-11.8756	-6.41706	Endothelial cells
-10.3206	-9.13681	Endothelial cells
-10.5208	-9.74954	Endothelial cells
-11.8068	-8.22903	Endothelial cells
-12.0203	-8.50842	Endothelial cells
-12.8755	-9.60166	Endothelial cells
-11.7991	-8.21012	Endothelial cells
-12.2141	-9.66689	Endothelial cells
-10.6128	-9.58137	Endothelial cells
-11.5288	-7.83665	Endothelial cells
-11.2213	-9.55667	Endothelial cells
-12.066	-8.21507	Endothelial cells
-11.7394	-8.86675	Endothelial cells
-12.7329	-9.50552	Endothelial cells
-9.78796	-9.83169	Endothelial cells
-11.3519	-9.72591	Endothelial cells
-13.0157	-9.35695	Endothelial cells
-11.1565	-9.4463	Endothelial cells
-12.5186	-9.60037	Endothelial cells
-11.375	-8.41776	Endothelial cells
-11.1589	-9.79852	Endothelial cells
-10.1362	-8.65153	Endothelial cells
-11.1666	-8.29412	Endothelial cells
-12.7857	-9.36148	Endothelial cells
-10.6403	-8.73323	Endothelial cells
-12.6041	-9.88077	Endothelial cells
-12.0836	-9.75128	Endothelial cells
-11.3483	-9.94131	Endothelial cells
-12.8275	-8.70874	Endothelial cells
-12.5073	-8.42927	Endothelial cells
-12.5927	-8.65748	Endothelial cells
-13.1071	-9.37518	Endothelial cells
-11.6043	-9.52653	Endothelial cells
-10.2402	-9.42502	Endothelial cells
-9.98868	-9.44699	Endothelial cells
-12.8134	-8.94346	Endothelial cells
-12.6018	-8.28312	Endothelial cells
-12.1969	-8.66597	Endothelial cells
-11.1629	-8.84196	Endothelial cells
-10.7367	-9.0574	Endothelial cells
-11.5638	-9.44997	Endothelial cells
-11.1961	-8.35969	Endothelial cells
-10.9814	-9.4399	Endothelial cells
-12.0623	-8.6958	Endothelial cells
-10.3353	-10.0179	Endothelial cells
-11.168	-10.2302	Endothelial cells
-11.9282	-7.58799	Endothelial cells
-11.9908	-9.09253	Endothelial cells
-10.3159	-8.7206	Endothelial cells
-11.5673	-6.58626	Endothelial cells
-11.0987	-9.63973	Endothelial cells
-10.2608	-9.08477	Endothelial cells
-13.0218	-8.60059	Endothelial cells
-11.7258	-8.08458	Endothelial cells
-9.63481	-9.03725	Endothelial cells
-12.9996	-9.42842	Endothelial cells
-12.7333	-9.7932	Endothelial cells
-11.9509	-8.89991	Endothelial cells
-11.2684	-9.72983	Endothelial cells
-11.6625	-6.51788	Endothelial cells
-12.3568	-10.0638	Endothelial cells
-10.2497	-8.3118	Endothelial cells
-12.6035	-9.00069	Endothelial cells
-12.6903	-9.58367	Endothelial cells
-10.9818	-9.82715	Endothelial cells
-10.3432	-8.1583	Endothelial cells
-12.2507	-10.0332	Endothelial cells
-10.8402	-8.71038	Endothelial cells
-10.2824	-8.49885	Endothelial cells
-10.4974	-9.24286	Endothelial cells
-12.2591	-6.39391	Endothelial cells
-9.92312	-9.2337	Endothelial cells
-9.38452	-9.80743	Endothelial cells
-11.6767	-7.84562	Endothelial cells
-9.3385	-9.42133	Endothelial cells
-12.1512	-8.82681	Endothelial cells
-12.1385	-8.8193	Endothelial cells
-10.6049	-9.35669	Endothelial cells
-11.8012	-9.13313	Endothelial cells
-10.4894	-9.81449	Endothelial cells
-11.625	-9.78589	Endothelial cells
-11.4383	-9.15708	Endothelial cells
-10.0787	-9.64208	Endothelial cells
-10.8152	-9.05028	Endothelial cells
-10.9622	-8.66807	Endothelial cells
-12.5574	-8.87248	Endothelial cells
-10.7789	-8.3569	Endothelial cells
-12.9921	-8.84144	Endothelial cells
-10.4577	-7.71506	Endothelial cells
-11.9713	-9.35749	Endothelial cells
-10.3869	-9.5598	Endothelial cells
-13.3771	-8.42155	Endothelial cells
-12.9047	-8.61414	Endothelial cells
-10.8123	-8.50685	Endothelial cells
-11.1844	-8.65307	Endothelial cells
-10.7189	-8.77094	Endothelial cells
-9.64878	-9.12113	Endothelial cells
-11.9544	-9.4517	Endothelial cells
-11.6368	-6.45854	Endothelial cells
-10.613	-8.79005	Endothelial cells
-10.3461	-9.14915	Endothelial cells
-11.5411	-9.00128	Endothelial cells
-9.7296	-9.69689	Endothelial cells
-9.62306	-9.53023	Endothelial cells
-11.7107	-9.14538	Endothelial cells
-11.9946	-8.74238	Endothelial cells
-11.3844	-8.82819	Endothelial cells
-10.9698	-9.32875	Endothelial cells
-12.7133	-8.7039	Endothelial cells
-12.2218	-9.54362	Endothelial cells
-12.3328	-9.75641	Endothelial cells
-12.987	-9.16659	Endothelial cells
-11.3236	-8.82145	Endothelial cells
-10.5449	-9.04588	Endothelial cells
-11.2795	-9.71937	Endothelial cells
-12.596	-9.09422	Endothelial cells
-10.2787	-8.62199	Endothelial cells
-10.0042	-8.22393	Endothelial cells
-11.1009	-8.95017	Endothelial cells
-10.175	-9.21381	Endothelial cells
-10.9918	-9.39323	Endothelial cells
-12.4141	-8.896	Endothelial cells
-10.9229	-10.049	Endothelial cells
-13.3435	-8.43782	Endothelial cells
-11.2759	-8.65261	Endothelial cells
-11.7587	-8.54006	Endothelial cells
-10.6389	-8.28605	Endothelial cells
-11.1696	-8.09046	Endothelial cells
-12.3931	-8.77871	Endothelial cells
-11.316	-7.88196	Endothelial cells
-12.4606	-8.73716	Endothelial cells
-10.657	-9.16479	Endothelial cells
-9.59779	-9.32543	Endothelial cells
-11.6657	-9.77117	Endothelial cells
-11.523	-9.7328	Endothelial cells
-9.99084	-9.33261	Endothelial cells
-12.9693	-9.18135	Endothelial cells
-11.4804	-9.72701	Endothelial cells
-9.74352	-9.32062	Endothelial cells
-10.8557	-9.06981	Endothelial cells
-12.808	-8.8537	Endothelial cells
-11.2874	-9.96865	Endothelial cells
-9.2027	-9.42291	Endothelial cells
-9.8524	-8.90344	Endothelial cells
-12.1344	-6.39739	Endothelial cells
-9.73991	-9.79446	Endothelial cells
-12.6317	-9.32899	Endothelial cells
-11.1529	-8.47975	Endothelial cells
-12.2281	-8.80332	Endothelial cells
-12.4181	-8.8274	Endothelial cells
-10.9191	-9.06707	Endothelial cells
-11.9794	-8.9618	Endothelial cells
-10.249	-8.35643	Endothelial cells
-12.2015	-8.96267	Endothelial cells
-11.496	-8.84187	Endothelial cells
-12.6715	-9.8757	Endothelial cells
-9.49278	-8.93892	Endothelial cells
-11.0005	-8.75949	Endothelial cells
-9.36388	-9.85878	Endothelial cells
-10.736	-8.52145	Endothelial cells
-11.7667	-9.16149	Endothelial cells
-11.9317	-6.31259	Endothelial cells
-12.4169	-7.89592	Endothelial cells
-12.8247	-9.27862	Endothelial cells
-10.7965	-8.00109	Endothelial cells
-10.0359	-9.15478	Endothelial cells
-11.4728	-8.99634	Endothelial cells
-10.1248	-10.0897	Endothelial cells
-11.4105	-8.21299	Endothelial cells
-13.0648	-9.03771	Endothelial cells
-11.0861	-8.99408	Endothelial cells
-10.3584	-9.6562	Endothelial cells
-12.1554	-9.50027	Endothelial cells
-10.3423	-8.14876	Endothelial cells
-11.2518	-7.70526	Endothelial cells
-9.92286	-9.80469	Endothelial cells
-10.9738	-8.37178	Endothelial cells
-10.4547	-9.18467	Endothelial cells
-9.6922	-9.59285	Endothelial cells
-12.4129	-9.75579	Endothelial cells
-9.96491	-8.90663	Endothelial cells
-11.9421	-9.6887	Endothelial cells
-11.6886	-6.66346	Endothelial cells
-11.0286	-7.14072	Endothelial cells
-9.93998	-9.70542	Endothelial cells
-9.92649	-9.19343	Endothelial cells
-12.4907	-9.98001	Endothelial cells
-12.9975	-9.26784	Endothelial cells
-9.81263	-8.99828	Endothelial cells
-9.87752	-9.20351	Endothelial cells
-10.6169	-9.89149	Endothelial cells
-11.3029	-9.31553	Endothelial cells
-11.9468	-8.99703	Endothelial cells
-11.5245	-9.99686	Endothelial cells
-11.9554	-9.78479	Endothelial cells
-12.5581	-9.36841	Endothelial cells
-12.7282	-9.48539	Endothelial cells
-12.4393	-9.86797	Endothelial cells
-11.6863	-7.84661	Endothelial cells
-11.5269	-8.34657	Endothelial cells
-10.0393	-8.3621	Endothelial cells
-11.5279	-8.60632	Endothelial cells
-9.96041	-10.1402	Endothelial cells
-12.8023	-9.27236	Endothelial cells
-11.4345	-9.70781	Endothelial cells
-10.1574	-8.3329	Endothelial cells
-10.2346	-10.1569	Endothelial cells
-12.1097	-7.52821	Endothelial cells
-12.142	-9.61285	Endothelial cells
-12.3933	-8.94515	Endothelial cells
-11.7417	-7.84475	Endothelial cells
-11.3917	-9.21576	Endothelial cells
-11.1132	-8.02968	Endothelial cells
-12.4703	-8.28724	Endothelial cells
-11.4558	-7.61382	Endothelial cells
-11.4911	-10.1506	Endothelial cells
-12.0367	-6.87783	Endothelial cells
-13.1314	-9.09037	Endothelial cells
-12.3129	-8.61725	Endothelial cells
-11.507	-6.57467	Endothelial cells
-10.8662	-9.90125	Endothelial cells
-12.6133	-9.44884	Endothelial cells
-10.5527	-8.93392	Endothelial cells
-11.3069	-8.77446	Endothelial cells
-12.2295	-9.66734	Endothelial cells
-12.2505	-7.93996	Endothelial cells
-11.6906	-7.72575	Endothelial cells
-9.85975	-9.27335	Endothelial cells
-12.7466	-8.96415	Endothelial cells
-12.39	-9.24305	Endothelial cells
-12.7209	-9.54035	Endothelial cells
-10.0738	-8.73997	Endothelial cells
-9.21695	-9.56796	Endothelial cells
-11.1865	-8.55114	Endothelial cells
-12.7291	-8.87113	Endothelial cells
-12.0051	-10.0278	Endothelial cells
-10.7914	-8.27696	Endothelial cells
-11.7231	-9.56845	Endothelial cells
-12.8874	-9.1768	Endothelial cells
-12.2494	-10.0005	Endothelial cells
-10.5826	-9.5621	Endothelial cells
-13.2307	-9.11285	Endothelial cells
-11.1224	-10.0637	Endothelial cells
-11.4708	-7.81709	Endothelial cells
-10.7958	-8.74396	Endothelial cells
-10.4142	-8.69393	Endothelial cells
-12.0031	-6.52574	Endothelial cells
-12.4319	-9.75057	Endothelial cells
-11.615	-9.46047	Endothelial cells
-10.6143	-9.95288	Endothelial cells
-9.79191	-9.95252	Endothelial cells
-11.6742	-8.36505	Endothelial cells
-12.8222	-9.43717	Endothelial cells
-12.6356	-9.03505	Endothelial cells
-10.6281	-7.90184	Endothelial cells
-10.9241	-9.32412	Endothelial cells
-12.4003	-9.22606	Endothelial cells
-10.8502	-9.84045	Endothelial cells
-12.3189	-9.80493	Endothelial cells
-11.7337	-8.34789	Endothelial cells
-11.064	-10.0806	Endothelial cells
-10.952	-9.17802	Endothelial cells
-9.96587	-8.39293	Endothelial cells
-9.89288	-9.11668	Endothelial cells
-12.8555	-9.053	Endothelial cells
-10.7899	-9.16161	Endothelial cells
-12.4254	-9.20025	Endothelial cells
-10.2623	-9.31841	Endothelial cells
-10.4043	-9.4776	Endothelial cells
-11.4043	-7.79467	Endothelial cells
-12.2161	-6.45104	Endothelial cells
-12.0423	-7.87265	Endothelial cells
-12.342	-9.05445	Endothelial cells
-11.5725	-7.92869	Endothelial cells
-12.9279	-9.50559	Endothelial cells
-12.3655	-8.07786	Endothelial cells
-11.4156	-10.0561	Endothelial cells
-12.519	-8.4667	Endothelial cells
-11.0705	-8.9626	Endothelial cells
-11.7356	-6.36798	Endothelial cells
-9.76016	-9.60548	Endothelial cells
-12.3933	-8.80288	Endothelial cells
-12.4113	-8.85727	Endothelial cells
-10.7314	-8.00922	Endothelial cells
-12.5039	-9.80708	Endothelial cells
-11.8009	-10.1534	Endothelial cells
-11.1197	-9.12643	Endothelial cells
-11.7443	-8.71165	Endothelial cells
-11.2568	-9.16299	Endothelial cells
-11.5041	-8.41701	Endothelial cells
-11.3749	-8.54903	Endothelial cells
-10.0414	-8.5667	Endothelial cells
-9.33519	-9.75449	Endothelial cells
-11.808	-9.9215	Endothelial cells
-12.8871	-8.906	Endothelial cells
-11.217	-6.79824	Endothelial cells
-11.4709	-8.26151	Endothelial cells
-10.2388	-9.06599	Endothelial cells
-11.9321	-9.66918	Endothelial cells
-13.0398	-9.44576	Endothelial cells
-10.3786	-8.50771	Endothelial cells
-10.7451	-8.43363	Endothelial cells
-11.8592	-10.0952	Endothelial cells
-11.2279	-9.06793	Endothelial cells
-11.3226	-10.0818	Endothelial cells
-11.6933	-6.30422	Endothelial cells
-11.505	-8.90245	Endothelial cells
-10.1896	-9.38637	Endothelial cells
-10.0685	-10.0523	Endothelial cells
-10.2501	-8.12764	Endothelial cells
-10.6894	-8.24043	Endothelial cells
-12.7287	-8.44619	Endothelial cells
-9.95287	-8.69008	Endothelial cells
-11.9824	-6.32281	Endothelial cells
-12.377	-9.47875	Endothelial cells
-10.3275	-8.15921	Endothelial cells
-11.1005	-8.75944	Endothelial cells
-13.3501	-8.53198	Endothelial cells
-10.1886	-8.55032	Endothelial cells
-11.5162	-6.95877	Endothelial cells
-9.70626	-9.81049	Endothelial cells
-10.5355	-9.22694	Endothelial cells
-12.3428	-6.56382	Endothelial cells
-10.1381	-8.86113	Endothelial cells
-11.2305	-9.94843	Endothelial cells
-12.3508	-9.92398	Endothelial cells
-11.2341	-9.08504	Endothelial cells
-11.8867	-7.77222	Endothelial cells
-9.86318	-9.1209	Endothelial cells
-12.2801	-9.81292	Endothelial cells
-9.99668	-9.6318	Endothelial cells
-10.8026	-8.29108	Endothelial cells
-11.7901	-9.30804	Endothelial cells
-12.2092	-9.57154	Endothelial cells
-12.3991	-9.43542	Endothelial cells
-10.3627	-9.62728	Endothelial cells
-11.2407	-9.7945	Endothelial cells
-11.7315	-10.1017	Endothelial cells
-11.7532	-8.00916	Endothelial cells
-11.0685	-8.10721	Endothelial cells
-10.2728	-8.34123	Endothelial cells
-12.088	-9.88394	Endothelial cells
-11.2102	-10.1752	Endothelial cells
-11.7533	-6.59736	Endothelial cells
-10.1099	-8.48528	Endothelial cells
-12.1882	-9.15573	Endothelial cells
-11.9553	-6.54135	Endothelial cells
-9.98203	-8.57093	Endothelial cells
-11.8957	-6.34864	Endothelial cells
-11.2424	-10.2893	Endothelial cells
-10.4663	-8.78186	Endothelial cells
-9.99112	-9.75831	Endothelial cells
-11.8967	-6.91057	Endothelial cells
-10.2526	-8.28005	Endothelial cells
-10.5451	-9.84102	Endothelial cells
-10.7834	-8.46354	Endothelial cells
-9.40393	-9.52529	Endothelial cells
-11.5439	-6.60646	Endothelial cells
-9.85088	-9.55741	Endothelial cells
-13.0149	-9.3384	Endothelial cells
-9.79348	-9.64951	Endothelial cells
-10.1985	-8.63457	Endothelial cells
-11.9026	-8.79955	Endothelial cells
-10.805	-9.07349	Endothelial cells
-11.7881	-8.99166	Endothelial cells
-12.4923	-9.62093	Endothelial cells
-11.2239	-7.86729	Endothelial cells
-12.1011	-6.78832	Endothelial cells
-12.7319	-9.70577	Endothelial cells
-10.2088	-9.18302	Endothelial cells
-10.1718	-8.62169	Endothelial cells
-11.8105	-6.24443	Endothelial cells
-9.86036	-8.85893	Endothelial cells
-11.3887	-6.64906	Endothelial cells
-11.8038	-8.33181	Endothelial cells
-11.3703	-7.8623	Endothelial cells
-11.6539	-9.72775	Endothelial cells
-11.1251	-9.13877	Endothelial cells
-11.3589	-9.76866	Endothelial cells
-11.3401	-7.6722	Endothelial cells
-10.7263	-9.66351	Endothelial cells
-9.15526	-9.49902	Endothelial cells
-11.4605	-9.16895	Endothelial cells
-10.7888	-9.41932	Endothelial cells
-10.4629	-9.99679	Endothelial cells
-11.402	-7.59248	Endothelial cells
-10.8179	-8.68719	Endothelial cells
-10.3953	-8.06256	Endothelial cells
-11.9581	-10.1439	Endothelial cells
-9.95366	-9.33776	Endothelial cells
-11.2928	-7.06382	Endothelial cells
-12.7504	-9.43424	Endothelial cells
-12.0324	-7.31745	Endothelial cells
-10.7947	-8.38033	Endothelial cells
-12.1932	-9.68586	Endothelial cells
-10.085	-9.98034	Endothelial cells
-11.8426	-9.04157	Endothelial cells
-11.9792	-9.38734	Endothelial cells
-12.4933	-9.57942	Endothelial cells
-11.2076	-9.06511	Endothelial cells
-12.5647	-9.87601	Endothelial cells
-13.3172	-9.14159	Endothelial cells
-11.8992	-8.60922	Endothelial cells
-11.4262	-9.45403	Endothelial cells
-12.5422	-9.49144	Endothelial cells
-11.6301	-8.20577	Endothelial cells
-12.0471	-9.95158	Endothelial cells
-13.1387	-8.83347	Endothelial cells
-12.3998	-8.56403	Endothelial cells
-12.579	-9.7856	Endothelial cells
-12.0634	-7.45625	Endothelial cells
-11.2123	-8.25411	Endothelial cells
-12.5463	-9.61213	Endothelial cells
-11.0637	-9.86602	Endothelial cells
-11.9342	-9.59139	Endothelial cells
-9.83132	-9.1054	Endothelial cells
-11.2319	-8.94265	Endothelial cells
-10.2632	-9.18958	Endothelial cells
-11.2461	-8.48377	Endothelial cells
-11.4951	-9.61777	Endothelial cells
-12.3061	-9.89951	Endothelial cells
-11.9215	-8.38347	Endothelial cells
-11.9546	-10.0053	Endothelial cells
-12.0671	-8.57078	Endothelial cells
-12.0558	-9.05774	Endothelial cells
-10.7502	-9.08977	Endothelial cells
-9.62244	-9.22723	Endothelial cells
-11.1395	-7.77755	Endothelial cells
-12.0459	-7.27152	Endothelial cells
-11.69	-10.2425	Endothelial cells
-10.9868	-9.99069	Endothelial cells
-12.3099	-9.7897	Endothelial cells
-11.6179	-8.40212	Endothelial cells
-11.1764	-8.61092	Endothelial cells
-12.404	-9.52948	Endothelial cells
-10.6779	-8.08457	Endothelial cells
-10.4317	-8.3138	Endothelial cells
-13.0502	-9.23893	Endothelial cells
-10.9852	-7.77682	Endothelial cells
-10.7477	-10.0726	Endothelial cells
-11.7735	-9.97411	Endothelial cells
-11.441	-9.23169	Endothelial cells
-10.3819	-8.87469	Endothelial cells
-9.76812	-8.73419	Endothelial cells
-10.6412	-8.1578	Endothelial cells
-12.7451	-9.50395	Endothelial cells
-12.1372	-10.1226	Endothelial cells
-12.5947	-9.90844	Endothelial cells
-10.0014	-9.23514	Endothelial cells
-12.4409	-8.87719	Endothelial cells
-10.3779	-9.12709	Endothelial cells
-10.8223	-8.55321	Endothelial cells
-10.8914	-8.00802	Endothelial cells
-11.7224	-7.78653	Endothelial cells
-11.9764	-7.82097	Endothelial cells
-11.0841	-9.25909	Endothelial cells
-9.63661	-9.42254	Endothelial cells
-12.1603	-7.31301	Endothelial cells
-12.1173	-7.3165	Endothelial cells
-12.795	-9.69617	Endothelial cells
-13.0303	-9.07074	Endothelial cells
-10.0948	-8.1313	Endothelial cells
-10.3502	-9.87539	Endothelial cells
-11.6067	-6.75575	Endothelial cells
-10.7546	-8.85065	Endothelial cells
-11.1414	-9.78551	Endothelial cells
-9.25485	-9.56677	Endothelial cells
-10.8633	-8.71548	Endothelial cells
-11.7348	-9.94534	Endothelial cells
-12.4826	-9.11695	Endothelial cells
-10.1968	-9.35741	Endothelial cells
-12.4202	-9.96969	Endothelial cells
-10.3151	-9.71031	Endothelial cells
-10.698	-9.87366	Endothelial cells
-10.6922	-9.0967	Endothelial cells
-11.3061	-9.57685	Endothelial cells
-11.1504	-8.91417	Endothelial cells
-11.79	-7.88446	Endothelial cells
-12.4188	-6.57285	Endothelial cells
-12.0346	-9.51401	Endothelial cells
-11.0024	-8.79116	Endothelial cells
-10.969	-10.1155	Endothelial cells
-13.0633	-9.27853	Endothelial cells
-10.0437	-9.35374	Endothelial cells
-12.2325	-7.26812	Endothelial cells
-11.1509	-9.5609	Endothelial cells
-11.7119	-8.18096	Endothelial cells
-11.5569	-9.07655	Endothelial cells
-10.0899	-8.89432	Endothelial cells
-11.8725	-6.48831	Endothelial cells
-12.012	-7.52088	Endothelial cells
-12.4938	-8.0395	Endothelial cells
-11.0682	-8.73238	Endothelial cells
-10.6901	-9.02701	Endothelial cells
-10.3026	-8.89098	Endothelial cells
-12.692	-9.10496	Endothelial cells
-11.5859	-9.69149	Endothelial cells
-12.1183	-7.66084	Endothelial cells
-11.6165	-8.97629	Endothelial cells
-12.8695	-8.71712	Endothelial cells
-11.3337	-9.55912	Endothelial cells
-11.5979	-6.60757	Endothelial cells
-11.1305	-9.07494	Endothelial cells
-10.7746	-9.82635	Endothelial cells
-12.2319	-9.55492	Endothelial cells
-12.5381	-8.84935	Endothelial cells
-9.78076	-9.83501	Endothelial cells
-10.0006	-9.94855	Endothelial cells
-13.0958	-9.35491	Endothelial cells
-13.0979	-9.01399	Endothelial cells
-11.947	-7.62105	Endothelial cells
-11.8999	-8.53601	Endothelial cells
-11.5999	-9.30217	Endothelial cells
-11.5868	-9.65372	Endothelial cells
-10.4732	-9.13879	Endothelial cells
-10.3152	-9.70228	Endothelial cells
-11.3144	-9.18071	Endothelial cells
-10.1812	-9.31623	Endothelial cells
-11.466	-9.91752	Endothelial cells
-12.5704	-7.37163	Endothelial cells
-9.68203	-9.68495	Endothelial cells
-10.8684	-9.04991	Endothelial cells
-11.0435	-7.86185	Endothelial cells
-12.5386	-8.746	Endothelial cells
-11.6862	-9.75544	Endothelial cells
-10.1998	-8.43941	Endothelial cells
-11.352	-8.51178	Endothelial cells
-12.2055	-9.68006	Endothelial cells
-11.5922	-9.36287	Endothelial cells
-9.60129	-9.87272	Endothelial cells
-9.44452	-9.20042	Endothelial cells
-11.7558	-6.31353	Endothelial cells
-11.1279	-9.59033	Endothelial cells
-10.4789	-8.31	Endothelial cells
-11.3364	-9.71317	Endothelial cells
-12.505	-7.86423	Endothelial cells
-12.4233	-9.88976	Endothelial cells
-10.1647	-8.98704	Endothelial cells
-11.756	-6.31148	Endothelial cells
-11.814	-8.82308	Endothelial cells
-10.0953	-9.08565	Endothelial cells
-12.1671	-7.5831	Endothelial cells
-12.0667	-7.53278	Endothelial cells
-11.9411	-6.91227	Endothelial cells
-11.4326	-8.12226	Endothelial cells
-12.4677	-8.18631	Endothelial cells
-12.0288	-6.69187	Endothelial cells
-11.9731	-7.96892	Endothelial cells
-12.8855	-8.63595	Endothelial cells
-10.7028	-9.2586	Endothelial cells
-11.0574	-7.68735	Endothelial cells
-12.1926	-8.87084	Endothelial cells
-9.96996	-8.81153	Endothelial cells
-12.3517	-6.26207	Endothelial cells
-11.985	-9.34068	Endothelial cells
-11.2281	-8.8045	Endothelial cells
-10.1845	-9.96484	Endothelial cells
-9.60842	-9.8594	Endothelial cells
-9.73128	-9.75466	Endothelial cells
-12.9394	-9.56696	Endothelial cells
-10.5057	-8.40794	Endothelial cells
-9.8207	-9.00743	Endothelial cells
-12.5354	-9.77197	Endothelial cells
-12.6016	-9.83175	Endothelial cells
-12.9902	-9.14353	Endothelial cells
-11.904	-7.82174	Endothelial cells
-11.6546	-8.17145	Endothelial cells
-11.559	-8.36189	Endothelial cells
-10.28	-8.58898	Endothelial cells
-11.0284	-9.75756	Endothelial cells
-10.4054	-8.36596	Endothelial cells
-11.0458	-8.85649	Endothelial cells
-10.9912	-8.02463	Endothelial cells
-11.8001	-7.99039	Endothelial cells
-9.81105	-9.59602	Endothelial cells
-11.8996	-7.68509	Endothelial cells
-11.4966	-9.74017	Endothelial cells
-11.9658	-9.94606	Endothelial cells
-11.3784	-9.15382	Endothelial cells
-12.0816	-6.43699	Endothelial cells
-9.47077	-9.6593	Endothelial cells
-12.0877	-9.56987	Endothelial cells
-11.3425	-7.96013	Endothelial cells
-10.5371	-9.87593	Endothelial cells
-9.58407	-9.37484	Endothelial cells
-11.0329	-9.71705	Endothelial cells
-12.1055	-6.48765	Endothelial cells
-9.62721	-9.64702	Endothelial cells
-12.8509	-9.48402	Endothelial cells
-12.6415	-9.04562	Endothelial cells
-12.3391	-8.99301	Endothelial cells
-11.6202	-10.1544	Endothelial cells
-10.8425	-9.14259	Endothelial cells
-11.4185	-8.50807	Endothelial cells
-9.16324	-9.42316	Endothelial cells
-9.95055	-8.83053	Endothelial cells
-10.4439	-8.0366	Endothelial cells
-10.7961	-8.34589	Endothelial cells
-11.7475	-6.42558	Endothelial cells
-13.1303	-8.80879	Endothelial cells
-11.2497	-8.36464	Endothelial cells
-10.2737	-8.72194	Endothelial cells
-12.4388	-8.83262	Endothelial cells
-12.0955	-9.22082	Endothelial cells
-11.6808	-9.8467	Endothelial cells
-11.5743	-8.11346	Endothelial cells
-11.4457	-10.268	Endothelial cells
-11.1986	-8.45044	Endothelial cells
-11.9645	-7.40704	Endothelial cells
-10.2451	-8.79785	Endothelial cells
-10.3367	-8.21085	Endothelial cells
-9.80142	-9.47778	Endothelial cells
-10.9262	-8.2799	Endothelial cells
-9.66664	-9.60729	Endothelial cells
-11.2006	-9.95669	Endothelial cells
-10.713	-8.43707	Endothelial cells
-11.4972	-10.1376	Endothelial cells
-12.3482	-9.13976	Endothelial cells
-11.0516	-8.42065	Endothelial cells
-12.3093	-9.07535	Endothelial cells
-12.7074	-9.78814	Endothelial cells
-10.8339	-8.81115	Endothelial cells
-9.70767	-9.37653	Endothelial cells
-12.5747	-8.74381	Endothelial cells
-11.5243	-7.5647	Endothelial cells
-12.6227	-7.04182	Endothelial cells
-10.6187	-9.26455	Endothelial cells
-10.8495	-8.69803	Endothelial cells
-10.5713	-8.77578	Endothelial cells
-11.7976	-9.09943	Endothelial cells
-11.0813	-8.34334	Endothelial cells
-12.2326	-8.83624	Endothelial cells
-10.5437	-8.1363	Endothelial cells
-11.6734	-9.69351	Endothelial cells
-11.2676	-9.67223	Endothelial cells
-12.9592	-9.52011	Endothelial cells
-11.9875	-9.81356	Endothelial cells
-12.6667	-8.61607	Endothelial cells
-12.5527	-8.55136	Endothelial cells
-11.5857	-7.85467	Endothelial cells
-10.819	-8.09188	Endothelial cells
-11.1524	-8.74587	Endothelial cells
-12.2225	-9.07644	Endothelial cells
-11.7579	-9.98106	Endothelial cells
-12.1526	-9.66456	Endothelial cells
-11.3724	-6.76308	Endothelial cells
-10.3102	-8.02544	Endothelial cells
-9.5366	-9.58386	Endothelial cells
-12.2137	-8.4817	Endothelial cells
-10.6687	-9.35641	Endothelial cells
-11.3005	-8.19456	Endothelial cells
-10.1253	-9.16496	Endothelial cells
-11.332	-6.6115	Endothelial cells
-12.9658	-8.75069	Endothelial cells
-9.97093	-9.67357	Endothelial cells
-10.2788	-8.18041	Endothelial cells
-10.5879	-9.16042	Endothelial cells
-11.558	-9.62377	Endothelial cells
-11.7004	-7.36628	Endothelial cells
-9.59935	-9.67168	Endothelial cells
-11.4789	-9.25438	Endothelial cells
-10.181	-8.93698	Endothelial cells
-9.27469	-9.67728	Endothelial cells
-11.7862	-9.3415	Endothelial cells
-10.7017	-9.79252	Endothelial cells
-10.7705	-9.17103	Endothelial cells
-11.321	-9.88072	Endothelial cells
-10.7405	-7.89277	Endothelial cells
-12.1329	-9.1155	Endothelial cells
-10.2157	-8.61734	Endothelial cells
-11.4871	-9.19332	Endothelial cells
-12.6626	-8.64227	Endothelial cells
-11.8604	-8.76823	Endothelial cells
-11.7632	-7.60515	Endothelial cells
-10.8445	-9.89038	Endothelial cells
-11.6068	-6.57935	Endothelial cells
-11.1727	-8.56954	Endothelial cells
-11.2851	-9.18084	Endothelial cells
-10.1383	-8.29944	Endothelial cells
-9.68806	-9.39859	Endothelial cells
-10.4974	-9.32917	Endothelial cells
-11.2266	-7.91941	Endothelial cells
-11.2955	-8.31158	Endothelial cells
-12.5111	-9.85654	Endothelial cells
-11.5057	-7.64832	Endothelial cells
-11.5985	-9.95393	Endothelial cells
-11.4195	-9.59405	Endothelial cells
-10.9248	-9.74407	Endothelial cells
-11.8566	-8.03966	Endothelial cells
-11.9767	-6.83233	Endothelial cells
-13.2562	-8.85178	Endothelial cells
-12.8879	-9.37765	Endothelial cells
-11.7654	-9.12278	Endothelial cells
-12.0413	-7.929	Endothelial cells
-11.8104	-9.4391	Endothelial cells
-10.4648	-8.95977	Endothelial cells
-12.8215	-8.95129	Endothelial cells
-9.33217	-9.71337	Endothelial cells
-11.3298	-7.10166	Endothelial cells
-11.5679	-7.90345	Endothelial cells
-11.0973	-10.1065	Endothelial cells
-11.4952	-9.08607	Endothelial cells
-12.8689	-9.66659	Endothelial cells
-9.47016	-9.50378	Endothelial cells
-11.3845	-6.5791	Endothelial cells
-11.6339	-9.62544	Endothelial cells
-13.1902	-8.89604	Endothelial cells
-12.4739	-8.87263	Endothelial cells
-11.4685	-9.83069	Endothelial cells
-11.585	-8.62989	Endothelial cells
-12.1091	-9.5883	Endothelial cells
-10.7404	-9.1324	Endothelial cells
-10.2788	-8.5793	Endothelial cells
-9.99604	-9.26201	Endothelial cells
-11.5308	-6.86906	Endothelial cells
-11.2153	-8.71755	Endothelial cells
-11.8696	-9.68733	Endothelial cells
-10.1156	-9.01229	Endothelial cells
-10.6738	-9.46435	Endothelial cells
-9.78759	-8.54754	Endothelial cells
-11.9618	-9.86295	Endothelial cells
-9.98912	-8.69873	Endothelial cells
-12.4697	-9.28377	Endothelial cells
-11.1613	-8.01139	Endothelial cells
-12.1895	-9.03828	Endothelial cells
-10.2284	-9.31414	Endothelial cells
-11.4916	-8.73485	Endothelial cells
-12.4599	-9.50624	Endothelial cells
-12.6731	-9.23667	Endothelial cells
-9.20281	-9.5735	Endothelial cells
-11.8599	-9.37111	Endothelial cells
-9.95212	-8.38335	Endothelial cells
-10.2814	-8.2445	Endothelial cells
-11.175	-9.7707	Endothelial cells
-12.2141	-9.2028	Endothelial cells
-12.8629	-9.14414	Endothelial cells
-10.9257	-8.37525	Endothelial cells
-11.4929	-10.1341	Endothelial cells
-9.8146	-8.88694	Endothelial cells
-10.4811	-8.27893	Endothelial cells
-12.0863	-8.64087	Endothelial cells
-10.6886	-8.62539	Endothelial cells
-11.1492	-6.89786	Endothelial cells
-10.6672	-8.98553	Endothelial cells
-12.3258	-9.269	Endothelial cells
-10.9739	-8.53903	Endothelial cells
-12.4288	-9.01213	Endothelial cells
-12.4217	-9.78956	Endothelial cells
-11.1151	-8.80488	Endothelial cells
-11.7836	-6.19108	Endothelial cells
-11.7697	-6.29631	Endothelial cells
-10.5396	-8.02493	Endothelial cells
-10.2425	-8.42026	Endothelial cells
-10.0774	-8.95542	Endothelial cells
-13.1009	-9.0467	Endothelial cells
-12.8793	-9.41895	Endothelial cells
-10.8034	-9.17151	Endothelial cells
-12.2716	-7.70005	Endothelial cells
-12.6235	-9.17085	Endothelial cells
-11.3432	-9.10254	Endothelial cells
-12.4033	-9.51258	Endothelial cells
-13.0721	-9.31706	Endothelial cells
-11.4344	-7.94708	Endothelial cells
-12.9724	-9.73697	Endothelial cells
-9.42717	-9.6672	Endothelial cells
-10.3376	-9.06813	Endothelial cells
-11.7302	-10.0421	Endothelial cells
-11.728	-9.95398	Endothelial cells
-10.3664	-9.0379	Endothelial cells
-12.29	-8.5855	Endothelial cells
-10.5194	-8.86683	Endothelial cells
-12.4012	-8.65095	Endothelial cells
-9.7542	-9.82448	Endothelial cells
-11.9663	-8.27264	Endothelial cells
-10.6852	-9.21277	Endothelial cells
-10.2507	-9.23832	Endothelial cells
-11.7416	-8.78087	Endothelial cells
-10.8148	-8.51734	Endothelial cells
-11.9787	-9.30628	Endothelial cells
-11.958	-8.68183	Endothelial cells
-10.3745	-9.11586	Endothelial cells
-9.80526	-9.36024	Endothelial cells
-12.3004	-9.88288	Endothelial cells
-11.9151	-8.1537	Endothelial cells
-12.5915	-9.23673	Endothelial cells
-11.5903	-9.65016	Endothelial cells
-12.8879	-8.6365	Endothelial cells
-11.701	-8.00527	Endothelial cells
-11.857	-10.156	Endothelial cells
-12.4124	-9.05295	Endothelial cells
-10.3058	-9.43111	Endothelial cells
-10.7243	-8.73375	Endothelial cells
-12.7084	-9.02205	Endothelial cells
-10.0796	-8.17819	Endothelial cells
-12.2089	-8.75183	Endothelial cells
-11.4107	-9.73449	Endothelial cells
-12.4726	-9.73645	Endothelial cells
-12.9078	-9.06907	Endothelial cells
-11.4589	-8.40797	Endothelial cells
-12.5831	-8.87355	Endothelial cells
-12.1841	-7.79905	Endothelial cells
-12.8017	-8.89807	Endothelial cells
-9.95434	-9.04877	Endothelial cells
-11.4615	-8.19902	Endothelial cells
-11.3266	-8.81282	Endothelial cells
-12.2928	-9.69236	Endothelial cells
-12.0877	-7.93145	Endothelial cells
-11.6399	-9.9608	Endothelial cells
-11.2603	-9.14102	Endothelial cells
-12.6008	-9.73319	Endothelial cells
-12.8593	-9.298	Endothelial cells
-11.4407	-8.83803	Endothelial cells
-12.8094	-8.8524	Endothelial cells
-11.2354	-7.9744	Endothelial cells
-10.7056	-9.73756	Endothelial cells
-9.55757	-9.85521	Endothelial cells
-11.0148	-9.65811	Endothelial cells
-10.6125	-10.0305	Endothelial cells
-11.6005	-9.02587	Endothelial cells
-11.0315	-8.45764	Endothelial cells
-10.2141	-9.76846	Endothelial cells
-9.78572	-10.0323	Endothelial cells
-10.2851	-8.37473	Endothelial cells
-13.2551	-9.33396	Endothelial cells
-12.6646	-9.78651	Endothelial cells
-11.3536	-8.662	Endothelial cells
-12.1706	-8.88753	Endothelial cells
-10.5814	-8.09833	Endothelial cells
-11.4541	-7.63993	Endothelial cells
-11.2841	-8.22214	Endothelial cells
-10.2523	-9.10122	Endothelial cells
-11.9982	-10.0101	Endothelial cells
-11.4324	-6.44933	Endothelial cells
-10.057	-8.96224	Endothelial cells
-12.2163	-6.59911	Endothelial cells
-10.7308	-7.95898	Endothelial cells
-11.529	-9.24622	Endothelial cells
-11.3907	-9.8429	Endothelial cells
-12.1738	-7.82416	Endothelial cells
-12.0903	-9.24745	Endothelial cells
-10.3188	-8.27388	Endothelial cells
-9.95276	-9.07879	Endothelial cells
-10.6823	-8.71233	Endothelial cells
-12.1299	-8.85298	Endothelial cells
-11.781	-7.53522	Endothelial cells
-10.6173	-8.36673	Endothelial cells
-11.2357	-7.77384	Endothelial cells
-12.845	-9.68964	Endothelial cells
-10.52	-8.30452	Endothelial cells
-9.7204	-9.77656	Endothelial cells
-10.6958	-8.44875	Endothelial cells
-12.7284	-8.48218	Endothelial cells
-10.8856	-8.84893	Endothelial cells
-12.2755	-9.91281	Endothelial cells
-11.6441	-7.58176	Endothelial cells
-10.7878	-8.02821	Endothelial cells
-11.8397	-9.34206	Endothelial cells
-9.41168	-9.75173	Endothelial cells
-12.1956	-9.22024	Endothelial cells
-11.2887	-9.84908	Endothelial cells
-12.0563	-10.265	Endothelial cells
-10.5798	-8.55536	Endothelial cells
-10.0035	-9.3894	Endothelial cells
-9.55052	-9.75341	Endothelial cells
-11.8738	-10.1982	Endothelial cells
-10.4543	-9.57251	Endothelial cells
-9.43008	-9.92666	Endothelial cells
-11.9934	-7.55728	Endothelial cells
-11.1654	-9.77437	Endothelial cells
-12.6624	-8.43319	Endothelial cells
-11.0034	-8.40036	Endothelial cells
-9.93504	-9.84847	Endothelial cells
-12.411	-8.49211	Endothelial cells
-11.0965	-8.01722	Endothelial cells
-11.4918	-7.90836	Endothelial cells
-10.4419	-9.33421	Endothelial cells
-12.0877	-7.23236	Endothelial cells
-11.5303	-8.10176	Endothelial cells
-9.68456	-9.25416	Endothelial cells
-11.9363	-8.37431	Endothelial cells
-10.3534	-8.82005	Endothelial cells
-11.9813	-9.67405	Endothelial cells
-10.8303	-10.1379	Endothelial cells
-12.7825	-9.7616	Endothelial cells
-11.2032	-7.93553	Endothelial cells
-10.9053	-9.52328	Endothelial cells
-11.6691	-7.58535	Endothelial cells
-9.76732	-9.94326	Endothelial cells
-10.5455	-9.29899	Endothelial cells
-11.555	-7.64298	Endothelial cells
-10.2828	-9.771	Endothelial cells
-10.541	-9.37708	Endothelial cells
-11.9595	-7.15629	Endothelial cells
-11.4102	-9.07932	Endothelial cells
-11.7727	-9.85597	Endothelial cells
-11.0138	-8.36203	Endothelial cells
-11.7788	-9.88629	Endothelial cells
-12.6561	-9.76279	Endothelial cells
-10.1451	-8.72527	Endothelial cells
-12.5002	-9.39249	Endothelial cells
-9.56259	-9.01384	Endothelial cells
-11.5241	-6.72558	Endothelial cells
-12.7978	-9.32107	Endothelial cells
-12.0588	-9.547	Endothelial cells
-10.1434	-9.36482	Endothelial cells
-10.7149	-10.201	Endothelial cells
-11.9996	-9.7233	Endothelial cells
-10.7781	-9.37125	Endothelial cells
-11.1593	-8.88605	Endothelial cells
-13.0281	-8.1903	Endothelial cells
-10.9117	-8.0575	Endothelial cells
-10.1776	-9.52023	Endothelial cells
-13.1205	-8.5088	Endothelial cells
-12.1286	-9.23501	Endothelial cells
-12.9823	-8.90187	Endothelial cells
-9.95793	-8.371	Endothelial cells
-10.026	-9.3921	Endothelial cells
-11.766	-7.74299	Endothelial cells
-9.57427	-9.95045	Endothelial cells
-12.0812	-8.65028	Endothelial cells
-10.7027	-8.68532	Endothelial cells
-11.929	-7.12149	Endothelial cells
-10.8714	-8.07044	Endothelial cells
-10.3806	-9.94967	Endothelial cells
-11.892	-9.028	Endothelial cells
-12.3572	-8.90646	Endothelial cells
-10.9494	-9.87162	Endothelial cells
-12.053	-9.05363	Endothelial cells
-12.4659	-8.9737	Endothelial cells
-9.54044	-9.67023	Endothelial cells
-10.6987	-7.98702	Endothelial cells
-12.3769	-8.69643	Endothelial cells
-12.084	-9.70381	Endothelial cells
-10.2864	-8.82978	Endothelial cells
-10.3692	-8.58739	Endothelial cells
-11.1232	-8.7159	Endothelial cells
-10.3123	-9.63142	Endothelial cells
-11.873	-10.0939	Endothelial cells
-12.6991	-8.78178	Endothelial cells
-12.7595	-9.17716	Endothelial cells
-11.0019	-9.53164	Endothelial cells
-12.2081	-9.13453	Endothelial cells
-12.6073	-10.0781	Endothelial cells
-11.2912	-9.14601	Endothelial cells
-10.5373	-9.72979	Endothelial cells
-10.9778	-9.39944	Endothelial cells
-12.4152	-8.50524	Endothelial cells
-12.188	-6.69385	Endothelial cells
-11.5582	-10.1754	Endothelial cells
-11.2793	-8.59897	Endothelial cells
-12.0258	-8.19806	Endothelial cells
-11.8158	-9.88291	Endothelial cells
-12.3115	-6.55932	Endothelial cells
-9.69665	-9.73919	Endothelial cells
-10.4004	-8.72745	Endothelial cells
-9.68881	-9.90132	Endothelial cells
-11.6083	-7.93608	Endothelial cells
-10.4762	-8.27359	Endothelial cells
-11.5405	-6.51083	Endothelial cells
-12.7733	-9.70404	Endothelial cells
-12.4847	-9.62013	Endothelial cells
-10.3227	-8.28941	Endothelial cells
-11.3989	-8.09529	Endothelial cells
-9.35462	-9.59002	Endothelial cells
-10.9386	-9.92881	Endothelial cells
-10.7959	-8.42968	Endothelial cells
-9.92684	-8.97159	Endothelial cells
-11.3806	-9.39996	Endothelial cells
-12.3298	-6.48999	Endothelial cells
-10.8564	-9.07798	Endothelial cells
-11.1994	-9.97525	Endothelial cells
-12.4335	-9.60054	Endothelial cells
-11.3746	-7.68814	Endothelial cells
-11.634	-7.96686	Endothelial cells
-11.5209	-8.23943	Endothelial cells
-12.3101	-7.74801	Endothelial cells
-10.0769	-9.34947	Endothelial cells
-11.3662	-6.76361	Endothelial cells
-10.4118	-8.38681	Endothelial cells
-11.3512	-9.77932	Endothelial cells
-11.6232	-9.10307	Endothelial cells
-9.94021	-9.39011	Endothelial cells
-11.006	-8.92078	Endothelial cells
-12.1224	-8.07964	Endothelial cells
-10.7771	-8.65075	Endothelial cells
-10.3435	-8.11086	Endothelial cells
-12.1751	-9.58031	Endothelial cells
-11.6626	-9.74325	Endothelial cells
-11.8699	-9.06983	Endothelial cells
-10.721	-8.40871	Endothelial cells
-11.1817	-9.13557	Endothelial cells
-11.1443	-9.55305	Endothelial cells
-12.7207	-9.10389	Endothelial cells
-12.4396	-7.54882	Endothelial cells
-11.5762	-7.65378	Endothelial cells
-11.1176	-8.54484	Endothelial cells
-11.4147	-8.50672	Endothelial cells
-12.1984	-6.55381	Endothelial cells
-10.1593	-9.89077	Endothelial cells
-11.0476	-9.46643	Endothelial cells
-10.3743	-8.22921	Endothelial cells
-9.98393	-8.7851	Endothelial cells
-11.699	-8.54218	Endothelial cells
-11.7337	-7.58202	Endothelial cells
-11.0129	-8.99941	Endothelial cells
-12.3341	-8.05497	Endothelial cells
-9.13806	-9.52754	Endothelial cells
-11.009	-7.86895	Endothelial cells
-11.4208	-8.00828	Endothelial cells
-10.4124	-8.45269	Endothelial cells
-10.3124	-8.85004	Endothelial cells
-10.6035	-8.86454	Endothelial cells
-12.8076	-8.55626	Endothelial cells
-11.991	-9.45152	Endothelial cells
-12.1648	-9.10065	Endothelial cells
-12.0528	-10.1289	Endothelial cells
-11.4514	-8.09738	Endothelial cells
-10.8525	-8.17234	Endothelial cells
-12.3113	-9.1137	Endothelial cells
-11.5336	-8.3832	Endothelial cells
-9.93435	-9.64009	Endothelial cells
-12.8039	-9.67816	Endothelial cells
-11.4875	-8.15325	Endothelial cells
-12.9261	-9.2772	Endothelial cells
-11.5578	-9.24266	Endothelial cells
-12.4754	-9.4963	Endothelial cells
-11.9454	-8.91073	Endothelial cells
-11.0947	-8.40733	Endothelial cells
-12.9821	-9.13802	Endothelial cells
-11.9932	-9.44225	Endothelial cells
-12.676	-8.56794	Endothelial cells
-10.4776	-8.12348	Endothelial cells
-12.7495	-9.067	Endothelial cells
-11.5582	-7.21483	Endothelial cells
-11.9124	-8.82126	Endothelial cells
-9.68327	-9.87579	Endothelial cells
-12.2981	-8.72891	Endothelial cells
-11.166	-8.46464	Endothelial cells
-11.2605	-9.85934	Endothelial cells
-11.7341	-6.29033	Endothelial cells
-11.4718	-6.53189	Endothelial cells
-11.6273	-8.41617	Endothelial cells
-12.2947	-9.30476	Endothelial cells
-10.2644	-9.08648	Endothelial cells
-12.305	-9.02337	Endothelial cells
-12.9358	-9.5169	Endothelial cells
-11.0449	-7.6799	Endothelial cells
-12.2083	-8.90865	Endothelial cells
-11.1092	-8.31212	Endothelial cells
-11.9573	-9.12007	Endothelial cells
-12.5173	-9.51636	Endothelial cells
-10.8097	-8.73196	Endothelial cells
-10.4294	-9.72635	Endothelial cells
-11.8679	-8.9549	Endothelial cells
-12.4113	-9.84203	Endothelial cells
-10.348	-9.61098	Endothelial cells
-11.4695	-9.60408	Endothelial cells
-12.83	-9.12405	Endothelial cells
-12.5809	-9.45805	Endothelial cells
-12.104	-8.69923	Endothelial cells
-11.1523	-9.27273	Endothelial cells
-11.3725	-7.80021	Endothelial cells
-10.6222	-9.53453	Endothelial cells
-12.1432	-9.88095	Endothelial cells
-10.0146	-9.11633	Endothelial cells
-11.8328	-6.57696	Endothelial cells
-9.79718	-9.55797	Endothelial cells
-10.7946	-10.1083	Endothelial cells
-10.5863	-8.20609	Endothelial cells
-12.5928	-8.75076	Endothelial cells
-12.7253	-9.35526	Endothelial cells
-11.3039	-8.24461	Endothelial cells
-9.74018	-9.47941	Endothelial cells
-11.9316	-8.99283	Endothelial cells
-10.7013	-9.37177	Endothelial cells
-11.2395	-8.95008	Endothelial cells
-10.3658	-8.17706	Endothelial cells
-12.859	-8.58102	Endothelial cells
-10.026	-8.25809	Endothelial cells
-11.4849	-7.95301	Endothelial cells
-11.9982	-8.32177	Endothelial cells
-9.98178	-10.0269	Endothelial cells
-12.7428	-8.92985	Endothelial cells
-10.4009	-9.03677	Endothelial cells
-10.7796	-10.2352	Endothelial cells
-10.622	-8.89351	Endothelial cells
-11.775	-6.4683	Endothelial cells
-12.6093	-9.50727	Endothelial cells
-10.394	-9.53263	Endothelial cells
-9.93855	-9.35686	Endothelial cells
-11.3502	-8.54021	Endothelial cells
-10.5531	-8.75835	Endothelial cells
-12.6644	-9.68629	Endothelial cells
-13.0998	-9.20678	Endothelial cells
-9.76394	-9.00761	Endothelial cells
-11.0817	-8.0229	Endothelial cells
-10.3034	-8.82442	Endothelial cells
-11.7201	-6.85338	Endothelial cells
-13.1718	-8.97776	Endothelial cells
-9.23968	-9.56997	Endothelial cells
-11.9402	-7.34706	Endothelial cells
-12.9924	-9.12593	Endothelial cells
-12.6639	-8.71402	Endothelial cells
-10.7255	-7.96291	Endothelial cells
-11.5737	-6.36565	Endothelial cells
-12.2476	-9.99245	Endothelial cells
-10.5628	-8.62657	Endothelial cells
-11.1317	-10.072	Endothelial cells
-9.67434	-9.62745	Endothelial cells
-12.8143	-8.84308	Endothelial cells
-12.2456	-9.67486	Endothelial cells
-11.4648	-9.87612	Endothelial cells
-12.0001	-8.27899	Endothelial cells
-12.4802	-8.63106	Endothelial cells
-10.7711	-9.2769	Endothelial cells
-11.9607	-9.32464	Endothelial cells
-10.5022	-8.83672	Endothelial cells
-10.7239	-10.154	Endothelial cells
-13.0166	-8.98986	Endothelial cells
-11.0335	-8.65945	Endothelial cells
-11.9331	-7.87586	Endothelial cells
-10.6167	-8.7429	Endothelial cells
-10.0451	-9.51794	Endothelial cells
-13.0259	-9.4579	Endothelial cells
-11.3024	-8.42795	Endothelial cells
-11.8141	-6.76251	Endothelial cells
-12.5838	-9.52241	Endothelial cells
-12.0969	-8.36617	Endothelial cells
-10.7855	-9.27712	Endothelial cells
-11.2648	-9.63261	Endothelial cells
-10.7247	-8.0884	Endothelial cells
-11.8881	-7.91451	Endothelial cells
-12.5901	-9.33028	Endothelial cells
-12.0642	-7.97483	Endothelial cells
-12.9197	-8.86312	Endothelial cells
-9.8211	-9.22633	Endothelial cells
-11.6762	-7.52897	Endothelial cells
-10.7706	-8.56047	Endothelial cells
-10.1491	-8.09102	Endothelial cells
-9.84628	-8.8512	Endothelial cells
-11.384	-6.94529	Endothelial cells
-12.5116	-9.75094	Endothelial cells
-12.6624	-9.67276	Endothelial cells
-12.8762	-9.48849	Endothelial cells
-12.2166	-9.28239	Endothelial cells
-10.649	-9.3544	Endothelial cells
-12.946	-8.82879	Endothelial cells
-12.7341	-8.5903	Endothelial cells
-11.8589	-7.48526	Endothelial cells
-10.9345	-9.79098	Endothelial cells
-11.2178	-9.84351	Endothelial cells
-9.86296	-9.47773	Endothelial cells
-10.6451	-8.16669	Endothelial cells
-12.0905	-8.17784	Endothelial cells
-9.68887	-9.96549	Endothelial cells
-12.3607	-9.54994	Endothelial cells
-10.3716	-8.46448	Endothelial cells
-12.8498	-8.39535	Endothelial cells
-11.7718	-9.54489	Endothelial cells
-11.5071	-9.13482	Endothelial cells
-11.6182	-9.07042	Endothelial cells
-12.3696	-9.56009	Endothelial cells
-10.4454	-8.26766	Endothelial cells
-10.3091	-8.85708	Endothelial cells
-11.8182	-6.39777	Endothelial cells
-12.3999	-8.7778	Endothelial cells
-12.217	-8.01947	Endothelial cells
-11.6555	-6.58069	Endothelial cells
-11.0704	-9.21131	Endothelial cells
-9.99306	-10.0688	Endothelial cells
-12.626	-9.95731	Endothelial cells
-11.4717	-9.94138	Endothelial cells
-11.9625	-7.52654	Endothelial cells
-12.3961	-9.96735	Endothelial cells
-11.0046	-8.48973	Endothelial cells
-12.7287	-8.46825	Endothelial cells
-10.3226	-9.66999	Endothelial cells
-11.0968	-8.54934	Endothelial cells
-11.571	-8.74997	Endothelial cells
-10.4744	-9.27871	Endothelial cells
-11.2001	-7.97165	Endothelial cells
-12.0995	-8.62471	Endothelial cells
-12.5567	-8.40389	Endothelial cells
-11.8833	-9.72284	Endothelial cells
-11.5704	-9.96588	Endothelial cells
-11.4377	-6.86384	Endothelial cells
-11.9758	-9.92994	Endothelial cells
-10.1233	-8.62109	Endothelial cells
-10.7092	-8.38266	Endothelial cells
-11.7519	-6.78249	Endothelial cells
-10.9795	-8.37532	Endothelial cells
-12.9393	-9.35889	Endothelial cells
-11.4077	-8.54284	Endothelial cells
-11.7183	-8.86413	Endothelial cells
-12.6018	-8.27862	Endothelial cells
-10.8947	-9.46238	Endothelial cells
-12.0878	-9.86262	Endothelial cells
-12.127	-7.56868	Endothelial cells
-11.2092	-7.99121	Endothelial cells
-11.8536	-8.31248	Endothelial cells
-9.89424	-8.73264	Endothelial cells
-10.8564	-7.46345	Endothelial cells
-10.4257	-8.59438	Endothelial cells
-9.99065	-9.8816	Endothelial cells
-9.5139	-9.21277	Endothelial cells
-11.5308	-9.17839	Endothelial cells
-11.7363	-8.56556	Endothelial cells
-11.4294	-6.6599	Endothelial cells
-11.652	-6.23702	Endothelial cells
-11.4592	-9.73495	Endothelial cells
-12.0601	-10.0072	Endothelial cells
-9.46891	-9.75381	Endothelial cells
-9.9549	-9.20492	Endothelial cells
-11.4337	-8.42132	Endothelial cells
-10.2568	-9.8308	Endothelial cells
-11.5795	-8.64713	Endothelial cells
-9.3949	-9.6955	Endothelial cells
-9.40332	-9.6598	Endothelial cells
-11.0681	-8.32852	Endothelial cells
-10.5157	-8.61829	Endothelial cells
-9.76364	-9.00882	Endothelial cells
-12.2165	-7.73252	Endothelial cells
-11.0373	-9.60766	Endothelial cells
-10.9552	-8.90245	Endothelial cells
-12.0344	-6.29233	Endothelial cells
-10.6835	-9.80722	Endothelial cells
-12.7848	-9.84752	Endothelial cells
-10.6397	-9.30339	Endothelial cells
-12.4931	-9.3766	Endothelial cells
-12.8081	-9.34063	Endothelial cells
-13.0162	-8.39768	Endothelial cells
-11.6995	-6.46969	Endothelial cells
[truncated: 118,953 more rows]

## Sheet: Fig1C
avg.exp	pct.exp	features.plot	id	avg.exp.scaled
3.68547	67.5362	CDH5	Endothelial cells	2.5
16.477	93.973	PECAM1	Endothelial cells	2.5
0.367457	9.15542	COL1A1	Endothelial cells	-0.427432
0.483179	12.4338	COL3A1	Endothelial cells	-0.451211
0.0283259	1.11944	GPM6B	Endothelial cells	-0.383571
0.0147786	0.529735	S100B	Endothelial cells	-0.388225
1.87135	40.7896	MCAM	Endothelial cells	0.116426
0.427645	8.12594	RGS5	Endothelial cells	-0.325179
0.00163597	0.09995	CD19	Endothelial cells	-0.360553
0.00574804	0.109945	MS4A1	Endothelial cells	-0.346061
0.01988	0.61969	SDC1	Endothelial cells	-0.597133
0.0500039	1.42929	MZB1	Endothelial cells	-0.373006
0.627609	20.2799	CD14	Endothelial cells	-0.234241
0.033098	1.03948	FCGR3A	Endothelial cells	-0.349017
0.0544918	1.58921	CD3E	Endothelial cells	-0.369185
0.0149	0.45977	CD3G	Endothelial cells	-0.372269
0.0356197	1.2094	CD3D	Endothelial cells	-0.36733
0.0406418	2.1989	EPCAM	Endothelial cells	-0.243453
0.00734916	0.1999	CDH1	Endothelial cells	-0.512045
0.0646851	1.9227	CDH5	Fibroblast cells	-0.324912
0.419139	7.76928	PECAM1	Fibroblast cells	-0.376072
98.5478	91.4459	COL1A1	Fibroblast cells	2.5
57.0918	89.6998	COL3A1	Fibroblast cells	2.5
0.408472	12.6676	GPM6B	Fibroblast cells	-0.290645
0.0708269	1.06599	S100B	Fibroblast cells	-0.374973
0.136059	2.89713	MCAM	Fibroblast cells	-0.433052
0.911413	8.31208	RGS5	Fibroblast cells	-0.281991
0.0113432	0.477405	CD19	Fibroblast cells	-0.353491
0.0341138	0.340069	MS4A1	Fibroblast cells	-0.341209
0.510098	18.0564	SDC1	Fibroblast cells	0.144116
0.207534	2.23007	MZB1	Fibroblast cells	-0.343347
0.205548	7.14146	CD14	Fibroblast cells	-0.350702
0.0435095	0.95481	FCGR3A	Fibroblast cells	-0.34293
0.112183	1.85076	CD3E	Fibroblast cells	-0.356774
0.037187	0.595121	CD3G	Fibroblast cells	-0.356963
0.0766334	1.2164	CD3D	Fibroblast cells	-0.356161
0.0212102	0.62782	EPCAM	Fibroblast cells	-0.326147
0.0181837	0.451246	CDH1	Fibroblast cells	-0.458104
0.205895	2.59067	CDH5	Schwann cells	-0.208381
1.22975	13.4715	PECAM1	Schwann cells	-0.222834
6.98853	50.7772	COL1A1	Schwann cells	-0.221452
6.07345	48.7047	COL3A1	Schwann cells	-0.151533
12.439	52.0725	GPM6B	Schwann cells	2.5
12.8466	48.1865	S100B	Schwann cells	2.5
1.51459	20.7254	MCAM	Schwann cells	0.00345887
0.893671	8.80829	RGS5	Schwann cells	-0.283575
0.01886	0.777202	CD19	Schwann cells	-0.348022
0.0403113	0.259067	MS4A1	Schwann cells	-0.340149
0.0429732	1.29534	SDC1	Schwann cells	-0.562214
0.0653095	0.777202	MZB1	Schwann cells	-0.370124
0.205556	5.18135	CD14	Schwann cells	-0.3507
0.0298759	1.03627	FCGR3A	Schwann cells	-0.350901
0.252586	3.10881	CD3E	Schwann cells	-0.326571
0.0423381	0.777202	CD3G	Schwann cells	-0.353425
0.151764	1.81347	CD3D	Schwann cells	-0.335702
0.0395925	1.29534	EPCAM	Schwann cells	-0.247918
0.224217	4.92228	CDH1	Schwann cells	0.567664
0.0729577	1.22411	CDH5	Pericytes/SMC	-0.318085
0.392601	6.629	PECAM1	Pericytes/SMC	-0.381088
16.9323	55.0094	COL1A1	Pericytes/SMC	0.0878972
14.0615	58.7947	COL3A1	Pericytes/SMC	0.276681
1.39537	24.6893	GPM6B	Pericytes/SMC	-0.0494017
0.0390892	0.640301	S100B	Pericytes/SMC	-0.382477
9.70999	73.597	MCAM	Pericytes/SMC	2.5
33.9267	71.7891	RGS5	Pericytes/SMC	2.5
0.00492142	0.207156	CD19	Pericytes/SMC	-0.358163
0.0154895	0.225989	MS4A1	Pericytes/SMC	-0.344395
0.0330131	1.01695	SDC1	Pericytes/SMC	-0.577274
0.109043	1.80791	MZB1	Pericytes/SMC	-0.36189
0.219583	4.89642	CD14	Pericytes/SMC	-0.34683
0.05802	0.94162	FCGR3A	Pericytes/SMC	-0.334447
0.099258	1.84557	CD3E	Pericytes/SMC	-0.359555
0.0548395	0.885122	CD3G	Pericytes/SMC	-0.34484
0.0642288	1.3936	CD3D	Pericytes/SMC	-0.359539
0.0389033	0.753296	EPCAM	Pericytes/SMC	-0.250851
0.0136375	0.263653	CDH1	Pericytes/SMC	-0.480738
0.000702776	0.0196522	CDH5	B cells	-0.377712
0.181844	5.66965	PECAM1	B cells	-0.42093
0.0547782	1.46409	COL1A1	B cells	-0.43716
0.0309393	0.77626	COL3A1	B cells	-0.475454
0.00952005	0.363565	GPM6B	B cells	-0.388168
0.00388322	0.108087	S100B	B cells	-0.390801
0.00321455	0.0982608	MCAM	B cells	-0.475116
0.0465719	1.66061	RGS5	B cells	-0.359198
4.15911	68.645	CD19	B cells	2.5
17.6176	94.7332	MS4A1	B cells	2.5
0.00392584	0.127739	SDC1	B cells	-0.621257
0.509762	14.1201	MZB1	B cells	-0.286445
0.0143487	0.442174	CD14	B cells	-0.403461
0.011912	0.294782	FCGR3A	B cells	-0.361403
0.0542867	1.61148	CD3E	B cells	-0.369229
0.0195999	0.491304	CD3G	B cells	-0.369041
0.0379184	1.12017	CD3D	B cells	-0.366704
0.00167527	0.0491304	EPCAM	B cells	-0.409281
0.00143568	0.0491304	CDH1	B cells	-0.541486
0.0260708	0.544112	CDH5	Plasma cells	-0.356778
1.16123	45.9775	PECAM1	Plasma cells	-0.235787
0.469641	10.0466	COL1A1	Plasma cells	-0.424253
0.429101	7.5204	COL3A1	Plasma cells	-0.45411
0.00496888	0.291489	GPM6B	Plasma cells	-0.389281
0.0738728	1.10766	S100B	Plasma cells	-0.374253
0.0508387	1.59347	MCAM	Plasma cells	-0.460036
0.105157	2.54567	RGS5	Plasma cells	-0.353968
0.198689	17.9751	CD19	Plasma cells	-0.217198
0.050161	0.75787	MS4A1	Plasma cells	-0.338465
1.45267	52.8566	SDC1	Plasma cells	1.56936
16.1866	87.8352	MZB1	Plasma cells	2.5
0.186575	2.93432	CD14	Plasma cells	-0.355938
0.0903922	1.82666	FCGR3A	Plasma cells	-0.315522
0.260245	3.14808	CD3E	Plasma cells	-0.324923
0.0969535	1.36028	CD3G	Plasma cells	-0.315917
0.190499	2.58453	CD3D	Plasma cells	-0.325154
0.00613843	0.349786	EPCAM	Plasma cells	-0.390288
0.0370666	1.36028	CDH1	Plasma cells	-0.364093
0.00578689	0.280705	CDH5	Myeloid cell	-0.373517
1.01722	36.7773	PECAM1	Myeloid cell	-0.263011
0.320586	7.14567	COL1A1	Myeloid cell	-0.42889
0.274114	5.30878	COL3A1	Myeloid cell	-0.462418
0.0336636	1.28533	GPM6B	Myeloid cell	-0.382266
1.6529	21.3484	S100B	Myeloid cell	-0.00090518
0.0145787	0.42352	MCAM	Myeloid cell	-0.471518
0.0527087	1.53649	RGS5	Myeloid cell	-0.358651
0.0421618	1.31488	CD19	Myeloid cell	-0.33107
0.13933	1.30503	MS4A1	Myeloid cell	-0.323212
0.0233754	0.743623	SDC1	Myeloid cell	-0.591847
0.40361	5.31863	MZB1	Myeloid cell	-0.306431
11.1211	61.962	CD14	Myeloid cell	2.5
5.1906	50.4925	FCGR3A	Myeloid cell	2.5
0.28585	4.11209	CD3E	Myeloid cell	-0.319415
0.0739545	1.30503	CD3G	Myeloid cell	-0.331712
0.217576	2.58052	CD3D	Myeloid cell	-0.317781
0.00763563	0.354575	EPCAM	Myeloid cell	-0.383916
0.0643478	2.43278	CDH1	Myeloid cell	-0.228269
0.00918457	0.199488	CDH5	T cells	-0.370713
0.368632	7.6228	PECAM1	T cells	-0.38562
0.223831	4.42629	COL1A1	T cells	-0.4319
0.185234	3.86538	COL3A1	T cells	-0.467183
0.00770065	0.220611	GPM6B	T cells	-0.388613
0.064508	0.919993	S100B	T cells	-0.376467
0.0498894	1.30489	MCAM	T cells	-0.460337
0.0766066	1.87988	RGS5	T cells	-0.356517
0.00490585	0.119693	CD19	T cells	-0.358174
0.137791	3.04161	MS4A1	T cells	-0.323475
0.0122507	0.298059	SDC1	T cells	-0.608669
0.217407	5.75231	MZB1	T cells	-0.341488
0.0394839	0.97632	CD14	T cells	-0.396525
0.102007	1.87988	FCGR3A	T cells	-0.308732
14.1568	94.1914	CD3E	T cells	2.5
4.43568	66.4789	CD3G	T cells	2.5
11.169	89.2511	CD3D	T cells	2.5
0.00192076	0.0516323	EPCAM	T cells	-0.408237
0.0127432	0.370814	CDH1	T cells	-0.48519
0.0548939	0.810442	CDH5	Epithelial cells	-0.332992
0.429179	5.30626	PECAM1	Epithelial cells	-0.374174
3.05753	21.9758	COL1A1	Epithelial cells	-0.343745
1.47245	11.3803	COL3A1	Epithelial cells	-0.398179
0.0501065	1.50145	GPM6B	Epithelial cells	-0.378247
0.144118	2.01331	S100B	Epithelial cells	-0.357644
0.182516	8.23238	MCAM	Epithelial cells	-0.418341
0.190862	3.93278	RGS5	Epithelial cells	-0.346317
0.0335842	0.597168	CD19	Epithelial cells	-0.337311
0.219486	1.60382	MS4A1	Epithelial cells	-0.309501
1.63491	32.0423	SDC1	Epithelial cells	1.84492
0.531452	6.26173	MZB1	Epithelial cells	-0.282362
0.668732	16.2771	CD14	Epithelial cells	-0.222894
0.111521	1.87681	FCGR3A	Epithelial cells	-0.30317
0.660417	6.79918	CD3E	Epithelial cells	-0.238839
0.237133	3.19058	CD3G	Epithelial cells	-0.219645
0.517576	5.44276	CD3D	Epithelial cells	-0.236086
0.722919	21.8307	EPCAM	Epithelial cells	2.5
0.612796	23.1957	CDH1	Epithelial cells	2.5

## Sheet: Fig1D
UMAP_1	UMAP_2	ident	stage
-12.4215	-9.81059	Endothelial cells	A
-11.0088	-8.77072	Endothelial cells	A
-12.6575	-9.3816	Endothelial cells	A
-10.8689	-7.98045	Endothelial cells	A
-13.2054	-8.49033	Endothelial cells	A
-10.9046	-7.63272	Endothelial cells	A
-11.3353	-7.96687	Endothelial cells	A
-12.2997	-8.73098	Endothelial cells	A
-12.0269	-6.45038	Endothelial cells	A
-10.1772	-9.80153	Endothelial cells	A
-12.165	-8.68773	Endothelial cells	A
-10.2062	-9.30293	Endothelial cells	A
-11.9284	-8.21991	Endothelial cells	A
-11.5687	-9.1254	Endothelial cells	A
-12.2246	-6.20976	Endothelial cells	A
-10.3442	-9.4564	Endothelial cells	A
-11.811	-6.8992	Endothelial cells	A
-11.78	-7.55033	Endothelial cells	A
-11.4893	-8.17951	Endothelial cells	A
-8.92879	-9.33122	Endothelial cells	A
-9.37634	-9.49592	Endothelial cells	A
-12.1573	-9.31243	Endothelial cells	A
-12.2743	-8.7975	Endothelial cells	A
-11.6256	-8.23561	Endothelial cells	A
-12.3502	-6.68018	Endothelial cells	A
-12.5078	-6.73953	Endothelial cells	A
-10.5213	-8.84932	Endothelial cells	A
-9.92759	-9.71571	Endothelial cells	A
-10.4235	-7.6539	Endothelial cells	A
-13.0852	-8.33164	Endothelial cells	A
-10.4179	-9.65382	Endothelial cells	A
-11.9425	-9.34175	Endothelial cells	A
-10.319	-9.06459	Endothelial cells	A
-11.884	-10.0572	Endothelial cells	A
-11.2593	-6.68609	Endothelial cells	A
-11.5592	-8.66903	Endothelial cells	A
-1.30833	-4.53811	Endothelial cells	A
-10.5703	-8.53019	Endothelial cells	A
-11.9335	-8.34782	Endothelial cells	A
-11.0913	-8.42069	Endothelial cells	A
-11.8949	-8.83389	Endothelial cells	A
-9.8478	-8.84893	Endothelial cells	A
-11.5111	-8.87216	Endothelial cells	A
-12.7569	-8.48258	Endothelial cells	A
-10.2611	-9.94076	Endothelial cells	A
-12.8951	-9.19392	Endothelial cells	A
-11.8394	-6.39033	Endothelial cells	A
-11.2391	-6.65809	Endothelial cells	A
-13.1177	-9.18414	Endothelial cells	A
-12.201	-6.27747	Endothelial cells	A
-13.2039	-8.66466	Endothelial cells	A
-11.7739	-8.94843	Endothelial cells	A
-11.6298	-6.36763	Endothelial cells	A
-11.1302	-8.35909	Endothelial cells	A
-13.1452	-8.43288	Endothelial cells	A
-12.2363	-8.52106	Endothelial cells	A
-12.5043	-6.72377	Endothelial cells	A
-10.8852	-9.21434	Endothelial cells	A
-9.78344	-9.24066	Endothelial cells	A
-12.1664	-8.8276	Endothelial cells	A
-12.7597	-9.54674	Endothelial cells	A
-13.0243	-9.25699	Endothelial cells	A
-11.5871	-10.2372	Endothelial cells	A
-10.8793	-8.14063	Endothelial cells	A
-11.1861	-7.16697	Endothelial cells	A
-11.5989	-8.98694	Endothelial cells	A
-12.8854	-9.06751	Endothelial cells	A
-12.3654	-6.69679	Endothelial cells	A
-10.592	-8.91877	Endothelial cells	A
-12.0152	-9.89124	Endothelial cells	A
-12.7994	-9.41646	Endothelial cells	A
-11.173	-9.0698	Endothelial cells	A
-12.6988	-9.1161	Endothelial cells	A
-10.935	-7.22982	Endothelial cells	A
-11.9459	-8.27311	Endothelial cells	A
-11.7758	-8.87855	Endothelial cells	A
-10.0054	-8.7063	Endothelial cells	A
-11.8695	-6.2997	Endothelial cells	A
-11.5735	-6.40077	Endothelial cells	A
-11.8098	-9.52906	Endothelial cells	A
-13.1282	-8.67391	Endothelial cells	A
-11.3546	-8.39041	Endothelial cells	A
-5.36185	-1.17059	Endothelial cells	A
-11.1389	-10.1253	Endothelial cells	A
-10.8833	-8.61804	Endothelial cells	A
-10.9334	-9.77887	Endothelial cells	A
-11.5373	-8.51806	Endothelial cells	A
-11.9169	-9.05462	Endothelial cells	A
-11.0843	-8.39545	Endothelial cells	A
-12.3709	-6.55093	Endothelial cells	A
-12.0466	-9.78556	Endothelial cells	A
-10.3034	-9.58347	Endothelial cells	A
-12.368	-8.74727	Endothelial cells	A
-12.9388	-9.21688	Endothelial cells	A
-11.8117	-9.85654	Endothelial cells	A
-11.3965	-9.49495	Endothelial cells	A
-12.1456	-6.38468	Endothelial cells	A
-11.7614	-9.55593	Endothelial cells	A
-10.6425	-8.51456	Endothelial cells	A
-12.3154	-8.71923	Endothelial cells	A
-11.6749	-9.07935	Endothelial cells	A
-10.0174	-9.18258	Endothelial cells	A
-10.9146	-8.85129	Endothelial cells	A
-12.5186	-6.53365	Endothelial cells	A
-10.1783	-8.62944	Endothelial cells	A
-10.4648	-9.89013	Endothelial cells	A
-12.0658	-6.29024	Endothelial cells	A
-12.276	-7.65221	Endothelial cells	A
-11.9694	-9.95101	Endothelial cells	A
-11.8038	-7.56919	Endothelial cells	A
-10.0688	-9.27466	Endothelial cells	A
-8.91042	-9.35279	Endothelial cells	A
-10.5799	-9.28219	Endothelial cells	A
-10.3427	-9.1937	Endothelial cells	A
-10.9533	-8.42978	Endothelial cells	A
-10.8688	-9.77644	Endothelial cells	A
-11.9749	-9.77961	Endothelial cells	A
-9.86502	-8.5258	Endothelial cells	A
-9.38589	-9.7211	Endothelial cells	A
-11.1275	-9.16418	Endothelial cells	A
-10.9315	-9.35846	Endothelial cells	A
-12.2523	-9.12092	Endothelial cells	A
-11.7385	-8.38995	Endothelial cells	A
-11.5021	-7.06777	Endothelial cells	A
-11.072	-8.66825	Endothelial cells	A
-11.5757	-7.90135	Endothelial cells	A
-12.8018	-8.34314	Endothelial cells	A
-10.7905	-9.82743	Endothelial cells	A
-12.577	-8.81106	Endothelial cells	A
-12.3845	-6.47481	Endothelial cells	A
-9.8135	-9.5633	Endothelial cells	A
-11.3258	-8.55903	Endothelial cells	A
-9.11944	-9.4838	Endothelial cells	A
-12.1792	-9.86915	Endothelial cells	A
-11.8882	-8.47552	Endothelial cells	A
-12.9746	-9.31039	Endothelial cells	A
-12.7111	-9.56318	Endothelial cells	A
-9.91944	-9.6399	Endothelial cells	A
-9.74687	-8.97946	Endothelial cells	A
-11.6988	-6.52022	Endothelial cells	A
-12.3767	-9.65174	Endothelial cells	A
-12.8832	-9.23245	Endothelial cells	A
-10.4937	-9.29148	Endothelial cells	A
-11.0779	-8.68748	Endothelial cells	A
-11.3071	-8.95828	Endothelial cells	A
-11.0394	-8.23517	Endothelial cells	A
-12.1449	-6.27518	Endothelial cells	A
-12.5991	-9.56239	Endothelial cells	A
-9.94199	-8.69046	Endothelial cells	A
-11.492	-9.15923	Endothelial cells	A
-13.1464	-8.75779	Endothelial cells	A
-11.2529	-9.0401	Endothelial cells	A
-9.91415	-8.71007	Endothelial cells	A
-12.2906	-8.35186	Endothelial cells	A
-12.5989	-8.97734	Endothelial cells	A
-10.4744	-8.52723	Endothelial cells	A
-10.98	-8.38142	Endothelial cells	A
-11.627	-6.9541	Endothelial cells	A
-10.0223	-8.98407	Endothelial cells	A
-11.9257	-8.26316	Endothelial cells	A
-12.154	-8.54221	Endothelial cells	A
-11.5584	-8.4726	Endothelial cells	A
-13.0018	-9.43325	Endothelial cells	A
-10.5999	-9.04297	Endothelial cells	A
-11.7424	-10.2245	Endothelial cells	A
-10.3406	-8.0888	Endothelial cells	A
-12.3096	-8.38922	Endothelial cells	A
-12.9822	-9.48672	Endothelial cells	A
-12.0896	-7.04997	Endothelial cells	A
-10.1082	-9.28579	Endothelial cells	A
-12.3805	-6.39111	Endothelial cells	A
-11.9647	-9.53377	Endothelial cells	A
-10.4775	-7.88244	Endothelial cells	A
-13.0283	-8.72391	Endothelial cells	A
-10.1337	-8.72912	Endothelial cells	A
-9.40496	-9.40875	Endothelial cells	A
-12.2359	-9.56586	Endothelial cells	A
-12.7971	-8.48679	Endothelial cells	A
-10.1787	-8.81826	Endothelial cells	A
-12.1637	-8.87955	Endothelial cells	A
-10.0246	-8.5157	Endothelial cells	A
-12.434	-9.44385	Endothelial cells	A
-11.4799	-9.10612	Endothelial cells	A
-12.2703	-9.1928	Endothelial cells	A
-10.4733	-9.98263	Endothelial cells	A
-12.1418	-9.9537	Endothelial cells	A
-11.214	-9.69728	Endothelial cells	A
-11.1068	-8.26011	Endothelial cells	A
-12.3925	-8.76655	Endothelial cells	A
-10.5948	-8.28992	Endothelial cells	A
-13.0299	-9.35761	Endothelial cells	A
-10.7601	-9.25017	Endothelial cells	A
-11.4013	-8.38853	Endothelial cells	A
-11.7561	-9.2154	Endothelial cells	A
-12.023	-9.19245	Endothelial cells	A
-10.7359	-9.97015	Endothelial cells	A
-12.1346	-7.25632	Endothelial cells	A
-12.6382	-9.16449	Endothelial cells	A
-10.902	-8.86029	Endothelial cells	A
-11.9031	-10.1774	Endothelial cells	A
-11.0262	-8.85164	Endothelial cells	A
-10.3554	-8.75642	Endothelial cells	A
-13.0524	-8.62141	Endothelial cells	A
-12.1284	-9.08717	Endothelial cells	A
-12.3323	-8.58928	Endothelial cells	A
-8.92774	-9.30325	Endothelial cells	A
-11.4009	-7.71006	Endothelial cells	A
-11.2988	-8.32208	Endothelial cells	A
-13.1526	-9.11284	Endothelial cells	A
-12.3914	-9.31369	Endothelial cells	A
-12.7651	-9.15608	Endothelial cells	A
-10.0323	-8.18953	Endothelial cells	A
-13.1814	-9.4737	Endothelial cells	A
-11.885	-9.39054	Endothelial cells	A
-12.0697	-6.38128	Endothelial cells	A
-12.2244	-9.99357	Endothelial cells	A
-9.1953	-9.59979	Endothelial cells	A
-11.5693	-8.26575	Endothelial cells	A
-12.5078	-9.38769	Endothelial cells	A
-8.89561	-9.31866	Endothelial cells	A
-12.0327	-8.30015	Endothelial cells	A
-11.114	-8.56717	Endothelial cells	A
-10.9356	-8.71939	Endothelial cells	A
-9.43879	-9.44098	Endothelial cells	A
-12.7713	-9.25323	Endothelial cells	A
-10.0556	-9.4484	Endothelial cells	A
-12.9912	-8.61198	Endothelial cells	A
-9.20096	-9.3891	Endothelial cells	A
-11.9456	-6.34619	Endothelial cells	A
-12.649	-8.69995	Endothelial cells	A
-9.63719	-9.38352	Endothelial cells	A
-11.9075	-8.75376	Endothelial cells	A
-12.0845	-8.79282	Endothelial cells	A
-10.1177	-8.20479	Endothelial cells	A
-11.2672	-6.74407	Endothelial cells	A
-11.411	-9.00246	Endothelial cells	A
-12.1209	-6.40452	Endothelial cells	A
-10.8153	-8.23687	Endothelial cells	A
-10.6569	-9.92631	Endothelial cells	A
-10.8492	-10.0052	Endothelial cells	A
-9.8767	-8.561	Endothelial cells	A
-11.7782	-6.90216	Endothelial cells	A
-10.7682	-8.52452	Endothelial cells	A
-12.2634	-6.49497	Endothelial cells	A
-11.8284	-10.2016	Endothelial cells	A
-12.182	-6.19248	Endothelial cells	A
-11.5311	-6.90908	Endothelial cells	A
-12.6619	-9.37128	Endothelial cells	A
-10.6137	-8.16478	Endothelial cells	A
-9.07269	-9.4401	Endothelial cells	A
-12.4223	-9.41035	Endothelial cells	A
-13.3416	-8.45589	Endothelial cells	A
-11.2039	-8.31946	Endothelial cells	A
-10.1165	-8.31835	Endothelial cells	A
-12.623	-9.0548	Endothelial cells	A
-13.1827	-9.15399	Endothelial cells	A
-11.878	-8.7911	Endothelial cells	A
-12.4078	-6.37804	Endothelial cells	A
-12.4775	-9.56536	Endothelial cells	A
-9.47956	-8.9316	Endothelial cells	A
-11.6906	-6.43644	Endothelial cells	A
-9.3197	-9.43434	Endothelial cells	A
-10.2123	-8.49391	Endothelial cells	A
-12.2846	-9.55272	Endothelial cells	A
-12.5599	-8.01095	Endothelial cells	A
-12.3541	-9.53269	Endothelial cells	A
-13.3959	-8.58583	Endothelial cells	A
-12.1746	-6.46752	Endothelial cells	A
-11.5363	-6.34094	Endothelial cells	A
-11.2393	-9.67319	Endothelial cells	A
-9.84863	-8.77408	Endothelial cells	A
-11.6546	-8.3471	Endothelial cells	A
-12.5765	-9.2214	Endothelial cells	A
-12.1353	-8.8509	Endothelial cells	A
-11.6374	-10.12	Endothelial cells	A
-12.077	-6.50605	Endothelial cells	A
-10.1933	-9.97604	Endothelial cells	A
-12.0653	-9.89506	Endothelial cells	A
-9.17463	-9.46147	Endothelial cells	A
-10.4696	-8.6697	Endothelial cells	A
-11.3902	-8.89864	Endothelial cells	A
-11.8056	-7.45464	Endothelial cells	A
-10.6786	-9.15913	Endothelial cells	A
-11.3268	-10.0385	Endothelial cells	A
-12.8855	-8.7602	Endothelial cells	A
-11.1464	-8.97054	Endothelial cells	A
-12.1161	-9.90069	Endothelial cells	A
-12.9215	-8.80936	Endothelial cells	A
-10.053	-8.23632	Endothelial cells	A
-11.1526	-8.40623	Endothelial cells	A
-11.1798	-7.85247	Endothelial cells	A
-12.9087	-9.0599	Endothelial cells	A
-10.4134	-9.10289	Endothelial cells	A
-11.2642	-10.0447	Endothelial cells	A
-10.3572	-9.43558	Endothelial cells	A
-11.4183	-9.48488	Endothelial cells	A
-11.9877	-7.88525	Endothelial cells	A
-11.9546	-9.5189	Endothelial cells	A
-11.0099	-9.43697	Endothelial cells	A
-13.0102	-9.07395	Endothelial cells	A
-9.89964	-8.89501	Endothelial cells	A
-10.1417	-9.1975	Endothelial cells	A
-11.0056	-9.51084	Endothelial cells	A
-10.0647	-8.92711	Endothelial cells	A
-12.2196	-8.5375	Endothelial cells	A
-11.1581	-9.58109	Endothelial cells	A
-11.8654	-9.70887	Endothelial cells	A
-10.395	-9.38195	Endothelial cells	A
-12.6028	-10.0105	Endothelial cells	A
-12.2811	-8.83764	Endothelial cells	A
-10.9237	-9.85309	Endothelial cells	A
-11.6538	-7.52023	Endothelial cells	A
-13.1899	-9.23289	Endothelial cells	A
-12.1749	-9.53855	Endothelial cells	A
-10.7944	-7.81366	Endothelial cells	A
-11.601	-8.07425	Endothelial cells	A
-10.9717	-8.29377	Endothelial cells	A
-12.2694	-9.65318	Endothelial cells	A
-12.3443	-8.56279	Endothelial cells	A
-10.4297	-9.20531	Endothelial cells	A
-13.2375	-8.63746	Endothelial cells	A
-11.7746	-7.87911	Endothelial cells	A
-11.7259	-9.85111	Endothelial cells	A
-11.1624	-9.26409	Endothelial cells	A
-11.5433	-8.13382	Endothelial cells	A
-11.8323	-10.094	Endothelial cells	A
-13.094	-9.14481	Endothelial cells	A
-11.7975	-7.96808	Endothelial cells	A
-10.6545	-8.91513	Endothelial cells	A
-13.3055	-9.11795	Endothelial cells	A
-11.8832	-8.8758	Endothelial cells	A
-11.8232	-7.197	Endothelial cells	A
-9.32261	-9.32399	Endothelial cells	A
-10.7826	-8.15047	Endothelial cells	A
-9.96946	-9.4747	Endothelial cells	A
-11.2397	-8.54501	Endothelial cells	A
-9.82048	-9.5494	Endothelial cells	A
-1.79631	-3.82662	Endothelial cells	A
-11.5756	-8.26511	Endothelial cells	A
-12.9593	-9.37115	Endothelial cells	A
-12.9882	-9.26722	Endothelial cells	A
-10.5605	-7.77099	Endothelial cells	A
-10.7222	-8.08278	Endothelial cells	A
-11.2024	-9.1139	Endothelial cells	A
-12.7167	-8.99728	Endothelial cells	A
-10.4012	-9.72628	Endothelial cells	A
-12.9111	-9.11143	Endothelial cells	A
-12.1881	-10.0631	Endothelial cells	A
-13.0969	-8.40773	Endothelial cells	A
-10.211	-8.54739	Endothelial cells	A
-11.9775	-7.33062	Endothelial cells	A
-13.2673	-9.12193	Endothelial cells	A
-10.8439	-8.02034	Endothelial cells	A
-11.448	-9.67539	Endothelial cells	A
-11.5785	-8.37541	Endothelial cells	A
-12.0984	-7.30206	Endothelial cells	A
-11.3997	-7.72151	Endothelial cells	A
-10.0064	-9.38475	Endothelial cells	A
-13.1392	-8.68756	Endothelial cells	A
-13.1005	-8.4668	Endothelial cells	A
-13.2056	-9.21529	Endothelial cells	A
-10.6802	-9.67925	Endothelial cells	A
-12.5425	-9.70868	Endothelial cells	A
-11.2669	-8.46459	Endothelial cells	A
-12.3031	-8.7478	Endothelial cells	A
-9.40154	-9.14554	Endothelial cells	A
-11.5614	-7.26438	Endothelial cells	A
-10.8446	-9.18487	Endothelial cells	A
-10.9347	-9.79503	Endothelial cells	A
-11.9852	-8.66953	Endothelial cells	A
-10.8961	-9.84783	Endothelial cells	A
-9.68958	-9.37136	Endothelial cells	A
-12.3731	-8.311	Endothelial cells	A
-12.3836	-9.84938	Endothelial cells	A
-11.5223	-8.92755	Endothelial cells	A
-11.9665	-9.23643	Endothelial cells	A
-11.7751	-7.37354	Endothelial cells	A
-12.1532	-7.46809	Endothelial cells	A
-12.0568	-7.86148	Endothelial cells	A
-11.1044	-10.1152	Endothelial cells	A
-10.1177	-8.49606	Endothelial cells	A
-11.4827	-9.94042	Endothelial cells	A
-10.6181	-10.1279	Endothelial cells	A
-10.9693	-7.92261	Endothelial cells	A
-12.945	-9.2925	Endothelial cells	A
-9.27144	-9.55456	Endothelial cells	A
-12.3187	-8.80247	Endothelial cells	A
-11.043	-8.48975	Endothelial cells	A
-12.3863	-9.19978	Endothelial cells	A
-11.466	-8.25693	Endothelial cells	A
-8.98514	-9.42286	Endothelial cells	A
-11.8607	-6.6578	Endothelial cells	A
-9.02928	-9.4798	Endothelial cells	A
-12.0562	-9.14689	Endothelial cells	A
-10.236	-9.37034	Endothelial cells	A
-12.0491	-9.97129	Endothelial cells	A
-12.1437	-8.23319	Endothelial cells	A
-9.87449	-8.96431	Endothelial cells	A
-12.0834	-6.25144	Endothelial cells	A
-10.5433	-8.89747	Endothelial cells	A
-11.1828	-9.65767	Endothelial cells	A
-11.0697	-9.61418	Endothelial cells	A
-11.0782	-9.10936	Endothelial cells	A
-10.4135	-8.86155	Endothelial cells	A
-10.9134	-9.43749	Endothelial cells	A
-11.5184	-9.30782	Endothelial cells	A
-12.1968	-9.77582	Endothelial cells	A
-13.0294	-9.14659	Endothelial cells	A
-9.90609	-9.024	Endothelial cells	A
-10.9881	-7.88607	Endothelial cells	A
-11.6157	-8.55525	Endothelial cells	A
-12.09	-9.51176	Endothelial cells	A
-10.7469	-8.75947	Endothelial cells	A
-12.9805	-8.79888	Endothelial cells	A
-12.383	-9.66804	Endothelial cells	A
-12.9689	-8.90342	Endothelial cells	A
-12.5193	-9.16813	Endothelial cells	A
-10.4441	-8.8689	Endothelial cells	A
-11.8069	-9.60472	Endothelial cells	A
-12.4201	-8.99791	Endothelial cells	A
-13.2114	-9.16394	Endothelial cells	A
-12.6544	-9.71217	Endothelial cells	A
-12.0185	-9.6374	Endothelial cells	A
-13.0005	-8.78103	Endothelial cells	A
-12.0514	-8.8693	Endothelial cells	A
-8.93946	-9.30885	Endothelial cells	A
-11.7843	-7.92806	Endothelial cells	A
-11.2702	-7.8288	Endothelial cells	A
-11.3895	-9.24456	Endothelial cells	E
-11.3687	-8.95464	Endothelial cells	E
-12.4514	-9.80683	Endothelial cells	E
-11.3565	-9.9556	Endothelial cells	E
-11.5408	-8.6524	Endothelial cells	E
-11.5251	-9.99299	Endothelial cells	E
-12.9407	-9.06217	Endothelial cells	E
-10.9116	-9.37138	Endothelial cells	E
-11.2619	-8.56767	Endothelial cells	E
-10.4924	-8.86922	Endothelial cells	E
-11.711	-10.0567	Endothelial cells	E
-11.0822	-10.0302	Endothelial cells	E
-12.3572	-9.40677	Endothelial cells	E
-10.7205	-8.12582	Endothelial cells	E
-11.8795	-9.57897	Endothelial cells	E
-10.1653	-8.40003	Endothelial cells	E
-10.5924	-8.16856	Endothelial cells	E
-13.1331	-8.97824	Endothelial cells	E
-11.8167	-6.64466	Endothelial cells	E
-10.1023	-8.60038	Endothelial cells	E
-11.4704	-9.5553	Endothelial cells	E
-12.5717	-8.16258	Endothelial cells	E
-10.8611	-9.51762	Endothelial cells	E
-11.7511	-10.227	Endothelial cells	E
-11.6206	-8.44487	Endothelial cells	E
-9.02055	-9.39423	Endothelial cells	E
-11.5677	-9.78974	Endothelial cells	E
-11.8811	-8.56929	Endothelial cells	E
-12.0224	-9.63934	Endothelial cells	E
-12.0262	-6.27253	Endothelial cells	E
-11.1033	-8.13451	Endothelial cells	E
-11.6291	-8.31874	Endothelial cells	E
-10.2333	-9.65264	Endothelial cells	E
-10.7652	-8.95377	Endothelial cells	E
-10.8149	-8.94959	Endothelial cells	E
-12.232	-9.43656	Endothelial cells	E
-9.37804	-9.20111	Endothelial cells	E
-11.8418	-8.12791	Endothelial cells	E
-13.2207	-9.35002	Endothelial cells	E
-10.3695	-8.73742	Endothelial cells	E
-10.3124	-9.31654	Endothelial cells	E
-12.3113	-8.41945	Endothelial cells	E
-9.88784	-9.01926	Endothelial cells	E
-10.2385	-9.69017	Endothelial cells	E
-11.161	-8.63218	Endothelial cells	E
-11.8097	-8.68929	Endothelial cells	E
-12.006	-9.50678	Endothelial cells	E
-12.015	-9.43189	Endothelial cells	E
-12.9439	-9.23741	Endothelial cells	E
-11.8138	-9.34992	Endothelial cells	E
-13.0429	-8.86234	Endothelial cells	E
-12.5483	-8.95389	Endothelial cells	E
-11.8842	-9.66581	Endothelial cells	E
-10.6131	-9.10169	Endothelial cells	E
-12.0003	-9.82462	Endothelial cells	E
-11.6747	-7.73094	Endothelial cells	E
-13.1784	-8.86033	Endothelial cells	E
-11.0433	-7.15703	Endothelial cells	E
-11.7184	-9.34258	Endothelial cells	E
-10.1458	-8.29113	Endothelial cells	E
-10.7218	-8.36887	Endothelial cells	E
-12.0933	-9.21302	Endothelial cells	E
-11.385	-7.96878	Endothelial cells	E
-10.9532	-8.83469	Endothelial cells	E
-12.28	-8.12971	Endothelial cells	E
-10.6342	-7.93983	Endothelial cells	E
-11.5366	-8.24992	Endothelial cells	E
-10.2462	-8.9156	Endothelial cells	E
-12.865	-9.10708	Endothelial cells	E
-13.0433	-9.27802	Endothelial cells	E
-10.6156	-8.56919	Endothelial cells	E
-10.53	-8.65503	Endothelial cells	E
-12.7838	-9.63457	Endothelial cells	E
-11.4306	-8.62421	Endothelial cells	E
-10.3473	-8.8551	Endothelial cells	E
-10.5433	-9.2492	Endothelial cells	E
-12.2259	-8.90514	Endothelial cells	E
-9.95767	-8.85089	Endothelial cells	E
-11.2887	-8.0126	Endothelial cells	E
-10.9498	-10.2752	Endothelial cells	E
-11.8716	-9.32403	Endothelial cells	E
-10.01	-9.46008	Endothelial cells	E
-10.5529	-8.90043	Endothelial cells	E
-12.5656	-9.74318	Endothelial cells	E
-12.0183	-8.00787	Endothelial cells	E
-11.4154	-8.40232	Endothelial cells	E
-11.8072	-9.34241	Endothelial cells	E
-12.1492	-9.08388	Endothelial cells	E
-10.0839	-8.94277	Endothelial cells	E
-12.9541	-9.61086	Endothelial cells	E
-9.13039	-9.44652	Endothelial cells	E
-10.4411	-8.62605	Endothelial cells	E
-9.50323	-9.64648	Endothelial cells	E
-12.3881	-9.89923	Endothelial cells	E
-11.3176	-9.63973	Endothelial cells	E
-12.5998	-9.0055	Endothelial cells	E
-11.3367	-9.3652	Endothelial cells	E
-12.7605	-8.49966	Endothelial cells	E
-10.0332	-8.19439	Endothelial cells	E
-11.7353	-7.88426	Endothelial cells	E
-11.9565	-8.57276	Endothelial cells	E
-10.7331	-9.07474	Endothelial cells	E
-12.0258	-6.30766	Endothelial cells	E
-11.88	-9.72098	Endothelial cells	E
-10.4702	-8.72538	Endothelial cells	E
-12.1364	-7.49888	Endothelial cells	E
-12.129	-9.68861	Endothelial cells	E
-12.0817	-7.99492	Endothelial cells	E
-11.7897	-8.69095	Endothelial cells	E
-10.3075	-9.28101	Endothelial cells	E
-13.09	-8.89475	Endothelial cells	E
-12.9873	-9.32749	Endothelial cells	E
-11.3144	-8.58255	Endothelial cells	E
-12.6528	-9.46075	Endothelial cells	E
-11.6872	-8.51677	Endothelial cells	E
-12.2669	-6.63054	Endothelial cells	E
-11.9305	-8.73529	Endothelial cells	E
-11.0583	-7.34197	Endothelial cells	E
-10.1868	-9.27444	Endothelial cells	E
-12.931	-9.23254	Endothelial cells	E
-9.49098	-9.27555	Endothelial cells	E
-10.829	-9.02733	Endothelial cells	E
-12.1369	-9.32899	Endothelial cells	E
-12.9784	-9.2248	Endothelial cells	E
-11.32	-9.04101	Endothelial cells	E
-11.1761	-8.42964	Endothelial cells	E
-10.4285	-8.70565	Endothelial cells	E
-10.618	-8.60112	Endothelial cells	E
-11.2175	-9.79653	Endothelial cells	E
-12.4722	-8.5347	Endothelial cells	E
-12.8631	-9.14818	Endothelial cells	E
-10.1425	-8.22626	Endothelial cells	E
-11.9696	-9.60402	Endothelial cells	E
-11.565	-7.82088	Endothelial cells	E
-12.9982	-9.26885	Endothelial cells	E
-10.4125	-9.18141	Endothelial cells	E
-11.0407	-8.40368	Endothelial cells	E
-11.9753	-7.34217	Endothelial cells	E
-11.151	-8.26254	Endothelial cells	E
-11.8051	-7.77895	Endothelial cells	E
-10.6108	-9.90243	Endothelial cells	E
-11.8448	-8.93743	Endothelial cells	E
-11.6962	-8.75052	Endothelial cells	E
-11.6397	-10.0028	Endothelial cells	E
-12.763	-9.12019	Endothelial cells	E
-13.0497	-9.29482	Endothelial cells	E
-12.0945	-9.65226	Endothelial cells	E
-10.9301	-9.58413	Endothelial cells	E
-11.8846	-7.50197	Endothelial cells	E
-10.415	-9.6607	Endothelial cells	E
-11.8904	-9.71478	Endothelial cells	E
-11.2224	-8.24464	Endothelial cells	E
-12.4913	-9.53815	Endothelial cells	E
-10.785	-8.02161	Endothelial cells	E
-12.9485	-8.79751	Endothelial cells	E
-10.5275	-9.73385	Endothelial cells	E
-10.5368	-9.18476	Endothelial cells	E
-10.2257	-8.80463	Endothelial cells	E
-9.75334	-8.64566	Endothelial cells	E
-10.2441	-8.59354	Endothelial cells	E
-9.8898	-9.12156	Endothelial cells	E
-11.5692	-9.15631	Endothelial cells	E
-11.0433	-10.0011	Endothelial cells	E
-12.1284	-9.58728	Endothelial cells	E
-13.0863	-8.79452	Endothelial cells	E
-11.3256	-8.33629	Endothelial cells	E
-13.1423	-9.35335	Endothelial cells	E
-11.534	-9.76679	Endothelial cells	E
-11.9207	-7.78846	Endothelial cells	E
-11.6761	-9.72052	Endothelial cells	E
-12.287	-9.24562	Endothelial cells	E
-10.9387	-8.96201	Endothelial cells	E
-11.1732	-10.0028	Endothelial cells	E
-10.0251	-9.4464	Endothelial cells	E
-12.6292	-9.49588	Endothelial cells	E
-12.1608	-6.29776	Endothelial cells	E
-11.1404	-8.84586	Endothelial cells	E
-12.3731	-9.73036	Endothelial cells	E
-12.4042	-9.85051	Endothelial cells	E
-10.9177	-8.85319	Endothelial cells	E
-12.3104	-9.98745	Endothelial cells	E
-11.6631	-9.04255	Endothelial cells	E
-11.2418	-8.41035	Endothelial cells	E
-11.5852	-9.76169	Endothelial cells	E
-11.9436	-6.48123	Endothelial cells	E
-11.0536	-9.41327	Endothelial cells	E
-12.7193	-8.38587	Endothelial cells	E
-11.7469	-8.49874	Endothelial cells	E
-11.9263	-9.54009	Endothelial cells	E
-13.1269	-8.76249	Endothelial cells	E
-12.3973	-8.98545	Endothelial cells	E
-12.4329	-9.93213	Endothelial cells	E
-11.0075	-8.30846	Endothelial cells	E
-11.2683	-7.96821	Endothelial cells	E
-10.1095	-9.86198	Endothelial cells	E
-11.2395	-8.51393	Endothelial cells	E
-12.0634	-9.56505	Endothelial cells	E
-10.1673	-8.39445	Endothelial cells	E
-9.45563	-9.13046	Endothelial cells	E
-11.1394	-9.79596	Endothelial cells	E
-10.8492	-9.38412	Endothelial cells	E
-11.8402	-9.24619	Endothelial cells	E
-9.7333	-9.35818	Endothelial cells	E
-11.7722	-8.16528	Endothelial cells	E
-11.3349	-8.27736	Endothelial cells	E
-11.4473	-8.92353	Endothelial cells	E
-10.3802	-8.86078	Endothelial cells	E
-11.4558	-8.66877	Endothelial cells	E
-10.4986	-10.1275	Endothelial cells	E
-10.8495	-9.16826	Endothelial cells	E
-12.105	-8.98485	Endothelial cells	E
-11.0729	-7.74464	Endothelial cells	E
-12.368	-7.7074	Endothelial cells	E
-13.0138	-9.70823	Endothelial cells	E
-11.8576	-9.64296	Endothelial cells	E
-11.5507	-9.61109	Endothelial cells	E
-11.3959	-9.36643	Endothelial cells	E
-10.4858	-9.2495	Endothelial cells	E
-9.86272	-9.26128	Endothelial cells	E
-12.4808	-9.632	Endothelial cells	E
-10.6744	-9.56858	Endothelial cells	E
-11.4116	-9.31202	Endothelial cells	E
-12.7792	-8.90918	Endothelial cells	E
-12.2766	-7.51845	Endothelial cells	E
-10.2526	-8.65698	Endothelial cells	E
-10.4124	-9.14916	Endothelial cells	E
-11.2419	-10.1085	Endothelial cells	E
-11.4461	-6.67728	Endothelial cells	E
-9.81167	-8.78062	Endothelial cells	E
-10.7007	-9.70483	Endothelial cells	E
-11.4283	-8.48937	Endothelial cells	E
-12.7061	-9.02968	Endothelial cells	E
-12.4228	-9.4013	Endothelial cells	E
-12.7155	-9.26596	Endothelial cells	E
-11.5738	-8.87288	Endothelial cells	E
-10.8199	-9.05512	Endothelial cells	E
-12.1621	-10.1322	Endothelial cells	E
-12.1736	-8.20845	Endothelial cells	E
-10.4374	-8.56437	Endothelial cells	E
-12.4581	-9.36412	Endothelial cells	E
-10.4002	-8.76688	Endothelial cells	E
-12.3752	-9.54958	Endothelial cells	E
-11.3442	-8.44446	Endothelial cells	E
-10.6762	-8.40218	Endothelial cells	E
-12.7605	-9.66754	Endothelial cells	E
-11.4092	-9.23138	Endothelial cells	E
-11.4433	-9.274	Endothelial cells	E
-12.5985	-9.76976	Endothelial cells	E
-9.09957	-9.43123	Endothelial cells	E
-10.6874	-9.36954	Endothelial cells	E
-13.1043	-9.14522	Endothelial cells	E
-11.7614	-8.33875	Endothelial cells	E
-11.0855	-8.58613	Endothelial cells	E
-12.1837	-8.111	Endothelial cells	E
-11.2389	-9.5798	Endothelial cells	E
-12.6226	-9.76714	Endothelial cells	E
-10.4349	-9.3495	Endothelial cells	E
-10.7292	-8.63728	Endothelial cells	E
-13.0778	-9.06078	Endothelial cells	E
-10.8658	-9.88944	Endothelial cells	E
-10.309	-9.06706	Endothelial cells	E
-11.7657	-9.76946	Endothelial cells	E
-11.6828	-9.64321	Endothelial cells	E
-11.5554	-7.85998	Endothelial cells	E
-11.1001	-9.01985	Endothelial cells	E
-12.0098	-9.23384	Endothelial cells	E
-12.2261	-9.27198	Endothelial cells	E
-9.65625	-9.09794	Endothelial cells	E
-11.961	-9.92216	Endothelial cells	E
-9.96877	-8.76384	Endothelial cells	E
-10.1739	-9.02369	Endothelial cells	E
-11.1317	-8.99315	Endothelial cells	E
-10.7516	-9.75041	Endothelial cells	E
-11.681	-8.5718	Endothelial cells	E
-10.1148	-8.7999	Endothelial cells	E
-11.808	-8.33048	Endothelial cells	E
-12.6967	-9.42496	Endothelial cells	E
-13.0052	-9.30047	Endothelial cells	E
-11.8728	-8.06622	Endothelial cells	E
-10.7434	-9.69204	Endothelial cells	E
-12.8988	-9.61331	Endothelial cells	E
-11.2264	-8.35225	Endothelial cells	E
-11.9299	-8.84042	Endothelial cells	E
-11.8672	-9.15668	Endothelial cells	E
-12.5541	-9.28139	Endothelial cells	E
-11.4762	-7.99449	Endothelial cells	E
-9.81	-9.05769	Endothelial cells	E
-9.8238	-9.61986	Endothelial cells	E
-11.4597	-8.59668	Endothelial cells	E
-12.0567	-9.82412	Endothelial cells	E
-11.1034	-9.86568	Endothelial cells	E
-10.5745	-8.7923	Endothelial cells	E
-11.1613	-10.1404	Endothelial cells	E
-10.1322	-8.4561	Endothelial cells	E
-9.90633	-8.99327	Endothelial cells	E
-11.0318	-8.99632	Endothelial cells	E
-12.5782	-9.73584	Endothelial cells	E
-10.7724	-9.89467	Endothelial cells	E
-12.6936	-9.3002	Endothelial cells	E
-12.6579	-8.48611	Endothelial cells	E
-9.22066	-9.53054	Endothelial cells	E
-12.6101	-9.77638	Endothelial cells	E
-11.3908	-9.63856	Endothelial cells	E
-12.2368	-6.42778	Endothelial cells	E
-11.0418	-9.89787	Endothelial cells	E
-12.3665	-8.53417	Endothelial cells	E
-9.6981	-9.15526	Endothelial cells	E
-11.8139	-9.0095	Endothelial cells	E
-11.5228	-9.58766	Endothelial cells	E
-11.6774	-9.49908	Endothelial cells	E
-9.91037	-9.19675	Endothelial cells	E
-11.1015	-9.05694	Endothelial cells	E
-9.74274	-9.11774	Endothelial cells	E
-11.2019	-8.51773	Endothelial cells	E
-11.1008	-9.03938	Endothelial cells	E
-11.7653	-9.63217	Endothelial cells	E
-10.6763	-9.78028	Endothelial cells	E
-11.7741	-8.25824	Endothelial cells	E
-11.4193	-9.56746	Endothelial cells	E
-11.1516	-7.71897	Endothelial cells	E
-10.2779	-8.63909	Endothelial cells	E
-10.2871	-9.10179	Endothelial cells	E
-12.1091	-8.9042	Endothelial cells	E
-12.4918	-9.81652	Endothelial cells	E
-11.9605	-8.49283	Endothelial cells	E
-9.50516	-9.82865	Endothelial cells	E
-12.3108	-8.56747	Endothelial cells	E
-12.5979	-9.09421	Endothelial cells	E
-12.9246	-8.03005	Endothelial cells	E
-9.94394	-9.20063	Endothelial cells	E
-11.4828	-9.43437	Endothelial cells	E
-9.86663	-8.5972	Endothelial cells	E
-10.838	-8.95617	Endothelial cells	E
-12.5935	-9.34733	Endothelial cells	E
-10.335	-8.41745	Endothelial cells	E
-12.5805	-9.33244	Endothelial cells	E
-12.3149	-9.09823	Endothelial cells	E
-10.3068	-8.28098	Endothelial cells	E
-10.0344	-9.61002	Endothelial cells	E
-11.8756	-6.41706	Endothelial cells	E
-10.3206	-9.13681	Endothelial cells	E
-10.5208	-9.74954	Endothelial cells	E
-11.8068	-8.22903	Endothelial cells	E
-12.0203	-8.50842	Endothelial cells	E
-12.8755	-9.60166	Endothelial cells	E
-11.7991	-8.21012	Endothelial cells	E
-12.2141	-9.66689	Endothelial cells	E
-10.6128	-9.58137	Endothelial cells	E
-11.5288	-7.83665	Endothelial cells	E
-11.2213	-9.55667	Endothelial cells	E
-12.066	-8.21507	Endothelial cells	E
-11.7394	-8.86675	Endothelial cells	E
-12.7329	-9.50552	Endothelial cells	E
-9.78796	-9.83169	Endothelial cells	E
-11.3519	-9.72591	Endothelial cells	E
-13.0157	-9.35695	Endothelial cells	E
-11.1565	-9.4463	Endothelial cells	E
-12.5186	-9.60037	Endothelial cells	E
-11.375	-8.41776	Endothelial cells	E
-11.1589	-9.79852	Endothelial cells	E
-10.1362	-8.65153	Endothelial cells	E
-11.1666	-8.29412	Endothelial cells	E
-12.7857	-9.36148	Endothelial cells	E
-10.6403	-8.73323	Endothelial cells	E
-12.6041	-9.88077	Endothelial cells	E
-12.0836	-9.75128	Endothelial cells	E
-11.3483	-9.94131	Endothelial cells	E
-12.8275	-8.70874	Endothelial cells	E
-12.5073	-8.42927	Endothelial cells	E
-12.5927	-8.65748	Endothelial cells	E
-13.1071	-9.37518	Endothelial cells	E
-11.6043	-9.52653	Endothelial cells	E
-10.2402	-9.42502	Endothelial cells	E
-9.98868	-9.44699	Endothelial cells	E
-12.8134	-8.94346	Endothelial cells	E
-12.6018	-8.28312	Endothelial cells	E
-12.1969	-8.66597	Endothelial cells	E
-11.1629	-8.84196	Endothelial cells	E
-10.7367	-9.0574	Endothelial cells	E
-11.5638	-9.44997	Endothelial cells	E
-11.1961	-8.35969	Endothelial cells	E
-10.9814	-9.4399	Endothelial cells	E
-12.0623	-8.6958	Endothelial cells	E
-10.3353	-10.0179	Endothelial cells	E
-11.168	-10.2302	Endothelial cells	E
-11.9282	-7.58799	Endothelial cells	E
-11.9908	-9.09253	Endothelial cells	E
-10.3159	-8.7206	Endothelial cells	E
-11.5673	-6.58626	Endothelial cells	E
-11.0987	-9.63973	Endothelial cells	E
-10.2608	-9.08477	Endothelial cells	E
-13.0218	-8.60059	Endothelial cells	E
-11.7258	-8.08458	Endothelial cells	E
-9.63481	-9.03725	Endothelial cells	E
-12.9996	-9.42842	Endothelial cells	E
-12.7333	-9.7932	Endothelial cells	E
-11.9509	-8.89991	Endothelial cells	E
-11.2684	-9.72983	Endothelial cells	E
-11.6625	-6.51788	Endothelial cells	E
-12.3568	-10.0638	Endothelial cells	E
-10.2497	-8.3118	Endothelial cells	E
-12.6035	-9.00069	Endothelial cells	E
-12.6903	-9.58367	Endothelial cells	E
-10.9818	-9.82715	Endothelial cells	E
-10.3432	-8.1583	Endothelial cells	E
-12.2507	-10.0332	Endothelial cells	E
-10.8402	-8.71038	Endothelial cells	E
-10.2824	-8.49885	Endothelial cells	E
-10.4974	-9.24286	Endothelial cells	E
-12.2591	-6.39391	Endothelial cells	E
-9.92312	-9.2337	Endothelial cells	E
-9.38452	-9.80743	Endothelial cells	E
-11.6767	-7.84562	Endothelial cells	E
-9.3385	-9.42133	Endothelial cells	E
-12.1512	-8.82681	Endothelial cells	E
-12.1385	-8.8193	Endothelial cells	E
-10.6049	-9.35669	Endothelial cells	E
-11.8012	-9.13313	Endothelial cells	E
-10.4894	-9.81449	Endothelial cells	E
-11.625	-9.78589	Endothelial cells	E
-11.4383	-9.15708	Endothelial cells	E
-10.0787	-9.64208	Endothelial cells	E
-10.8152	-9.05028	Endothelial cells	E
-10.9622	-8.66807	Endothelial cells	E
-12.5574	-8.87248	Endothelial cells	E
-10.7789	-8.3569	Endothelial cells	E
-12.9921	-8.84144	Endothelial cells	E
-10.4577	-7.71506	Endothelial cells	E
-11.9713	-9.35749	Endothelial cells	E
-10.3869	-9.5598	Endothelial cells	E
-13.3771	-8.42155	Endothelial cells	E
-12.9047	-8.61414	Endothelial cells	E
-10.8123	-8.50685	Endothelial cells	E
-11.1844	-8.65307	Endothelial cells	E
-10.7189	-8.77094	Endothelial cells	E
-9.64878	-9.12113	Endothelial cells	E
-11.9544	-9.4517	Endothelial cells	E
-11.6368	-6.45854	Endothelial cells	E
-10.613	-8.79005	Endothelial cells	E
-10.3461	-9.14915	Endothelial cells	E
-11.5411	-9.00128	Endothelial cells	E
-9.7296	-9.69689	Endothelial cells	E
-9.62306	-9.53023	Endothelial cells	E
-11.7107	-9.14538	Endothelial cells	E
-11.9946	-8.74238	Endothelial cells	E
-11.3844	-8.82819	Endothelial cells	E
-10.9698	-9.32875	Endothelial cells	E
-12.7133	-8.7039	Endothelial cells	E
-12.2218	-9.54362	Endothelial cells	E
-12.3328	-9.75641	Endothelial cells	E
-12.987	-9.16659	Endothelial cells	E
-11.3236	-8.82145	Endothelial cells	E
-10.5449	-9.04588	Endothelial cells	E
-11.2795	-9.71937	Endothelial cells	E
-12.596	-9.09422	Endothelial cells	E
-10.2787	-8.62199	Endothelial cells	E
-10.0042	-8.22393	Endothelial cells	E
-11.1009	-8.95017	Endothelial cells	E
-10.175	-9.21381	Endothelial cells	E
-10.9918	-9.39323	Endothelial cells	E
-12.4141	-8.896	Endothelial cells	E
-10.9229	-10.049	Endothelial cells	E
-13.3435	-8.43782	Endothelial cells	E
-11.2759	-8.65261	Endothelial cells	E
-11.7587	-8.54006	Endothelial cells	E
-10.6389	-8.28605	Endothelial cells	E
-11.1696	-8.09046	Endothelial cells	E
-12.3931	-8.77871	Endothelial cells	E
-11.316	-7.88196	Endothelial cells	E
-12.4606	-8.73716	Endothelial cells	E
-10.657	-9.16479	Endothelial cells	E
-9.59779	-9.32543	Endothelial cells	E
-11.6657	-9.77117	Endothelial cells	E
-11.523	-9.7328	Endothelial cells	E
-9.99084	-9.33261	Endothelial cells	E
-12.9693	-9.18135	Endothelial cells	E
-11.4804	-9.72701	Endothelial cells	E
-9.74352	-9.32062	Endothelial cells	E
-10.8557	-9.06981	Endothelial cells	E
-12.808	-8.8537	Endothelial cells	E
-11.2874	-9.96865	Endothelial cells	E
-9.2027	-9.42291	Endothelial cells	E
-9.8524	-8.90344	Endothelial cells	E
-12.1344	-6.39739	Endothelial cells	E
-9.73991	-9.79446	Endothelial cells	E
-12.6317	-9.32899	Endothelial cells	E
-11.1529	-8.47975	Endothelial cells	E
-12.2281	-8.80332	Endothelial cells	E
-12.4181	-8.8274	Endothelial cells	E
-10.9191	-9.06707	Endothelial cells	E
-11.9794	-8.9618	Endothelial cells	E
-10.249	-8.35643	Endothelial cells	E
-12.2015	-8.96267	Endothelial cells	E
-11.496	-8.84187	Endothelial cells	E
-12.6715	-9.8757	Endothelial cells	E
-9.49278	-8.93892	Endothelial cells	E
-11.0005	-8.75949	Endothelial cells	E
-9.36388	-9.85878	Endothelial cells	E
-10.736	-8.52145	Endothelial cells	E
-11.7667	-9.16149	Endothelial cells	E
-11.9317	-6.31259	Endothelial cells	E
-12.4169	-7.89592	Endothelial cells	E
-12.8247	-9.27862	Endothelial cells	E
-10.7965	-8.00109	Endothelial cells	E
-10.0359	-9.15478	Endothelial cells	E
-11.4728	-8.99634	Endothelial cells	E
-10.1248	-10.0897	Endothelial cells	E
-11.4105	-8.21299	Endothelial cells	E
-13.0648	-9.03771	Endothelial cells	E
-11.0861	-8.99408	Endothelial cells	E
-10.3584	-9.6562	Endothelial cells	E
-12.1554	-9.50027	Endothelial cells	E
-10.3423	-8.14876	Endothelial cells	E
-11.2518	-7.70526	Endothelial cells	E
-9.92286	-9.80469	Endothelial cells	E
-10.9738	-8.37178	Endothelial cells	E
-10.4547	-9.18467	Endothelial cells	E
-9.6922	-9.59285	Endothelial cells	E
-12.4129	-9.75579	Endothelial cells	E
-9.96491	-8.90663	Endothelial cells	E
-11.9421	-9.6887	Endothelial cells	E
-11.6886	-6.66346	Endothelial cells	E
-11.0286	-7.14072	Endothelial cells	E
-9.93998	-9.70542	Endothelial cells	E
-9.92649	-9.19343	Endothelial cells	E
-12.4907	-9.98001	Endothelial cells	E
-12.9975	-9.26784	Endothelial cells	E
-9.81263	-8.99828	Endothelial cells	E
-9.87752	-9.20351	Endothelial cells	E
-10.6169	-9.89149	Endothelial cells	E
-11.3029	-9.31553	Endothelial cells	E
-11.9468	-8.99703	Endothelial cells	E
-11.5245	-9.99686	Endothelial cells	E
-11.9554	-9.78479	Endothelial cells	E
-12.5581	-9.36841	Endothelial cells	E
-12.7282	-9.48539	Endothelial cells	E
-12.4393	-9.86797	Endothelial cells	E
-11.6863	-7.84661	Endothelial cells	E
-11.5269	-8.34657	Endothelial cells	E
-10.0393	-8.3621	Endothelial cells	E
-11.5279	-8.60632	Endothelial cells	E
-9.96041	-10.1402	Endothelial cells	E
-12.8023	-9.27236	Endothelial cells	E
-11.4345	-9.70781	Endothelial cells	E
-10.1574	-8.3329	Endothelial cells	E
-10.2346	-10.1569	Endothelial cells	E
-12.1097	-7.52821	Endothelial cells	E
-12.142	-9.61285	Endothelial cells	E
-12.3933	-8.94515	Endothelial cells	E
-11.7417	-7.84475	Endothelial cells	E
-11.3917	-9.21576	Endothelial cells	E
-11.1132	-8.02968	Endothelial cells	E
-12.4703	-8.28724	Endothelial cells	E
-11.4558	-7.61382	Endothelial cells	E
-11.4911	-10.1506	Endothelial cells	E
-12.0367	-6.87783	Endothelial cells	E
-13.1314	-9.09037	Endothelial cells	E
-12.3129	-8.61725	Endothelial cells	E
-11.507	-6.57467	Endothelial cells	E
-10.8662	-9.90125	Endothelial cells	E
-12.6133	-9.44884	Endothelial cells	E
-10.5527	-8.93392	Endothelial cells	E
-11.3069	-8.77446	Endothelial cells	E
-12.2295	-9.66734	Endothelial cells	E
-12.2505	-7.93996	Endothelial cells	E
-11.6906	-7.72575	Endothelial cells	E
-9.85975	-9.27335	Endothelial cells	E
-12.7466	-8.96415	Endothelial cells	E
-12.39	-9.24305	Endothelial cells	E
-12.7209	-9.54035	Endothelial cells	E
-10.0738	-8.73997	Endothelial cells	E
-9.21695	-9.56796	Endothelial cells	E
-11.1865	-8.55114	Endothelial cells	E
-12.7291	-8.87113	Endothelial cells	E
-12.0051	-10.0278	Endothelial cells	E
-10.7914	-8.27696	Endothelial cells	E
-11.7231	-9.56845	Endothelial cells	E
-12.8874	-9.1768	Endothelial cells	E
-12.2494	-10.0005	Endothelial cells	E
-10.5826	-9.5621	Endothelial cells	E
-13.2307	-9.11285	Endothelial cells	E
-11.1224	-10.0637	Endothelial cells	E
-11.4708	-7.81709	Endothelial cells	E
-10.7958	-8.74396	Endothelial cells	E
-10.4142	-8.69393	Endothelial cells	E
-12.0031	-6.52574	Endothelial cells	E
-12.4319	-9.75057	Endothelial cells	E
-11.615	-9.46047	Endothelial cells	E
-10.6143	-9.95288	Endothelial cells	E
-9.79191	-9.95252	Endothelial cells	E
-11.6742	-8.36505	Endothelial cells	E
-12.8222	-9.43717	Endothelial cells	E
-12.6356	-9.03505	Endothelial cells	E
-10.6281	-7.90184	Endothelial cells	E
-10.9241	-9.32412	Endothelial cells	E
-12.4003	-9.22606	Endothelial cells	E
-10.8502	-9.84045	Endothelial cells	E
-12.3189	-9.80493	Endothelial cells	E
-11.7337	-8.34789	Endothelial cells	E
-11.064	-10.0806	Endothelial cells	E
-10.952	-9.17802	Endothelial cells	E
-9.96587	-8.39293	Endothelial cells	E
-9.89288	-9.11668	Endothelial cells	E
-12.8555	-9.053	Endothelial cells	E
-10.7899	-9.16161	Endothelial cells	E
-12.4254	-9.20025	Endothelial cells	E
-10.2623	-9.31841	Endothelial cells	E
-10.4043	-9.4776	Endothelial cells	E
-11.4043	-7.79467	Endothelial cells	E
-12.2161	-6.45104	Endothelial cells	E
-12.0423	-7.87265	Endothelial cells	E
-12.342	-9.05445	Endothelial cells	E
-11.5725	-7.92869	Endothelial cells	E
-12.9279	-9.50559	Endothelial cells	E
-12.3655	-8.07786	Endothelial cells	E
-11.4156	-10.0561	Endothelial cells	E
-12.519	-8.4667	Endothelial cells	E
-11.0705	-8.9626	Endothelial cells	E
-11.7356	-6.36798	Endothelial cells	E
-9.76016	-9.60548	Endothelial cells	E
-12.3933	-8.80288	Endothelial cells	E
-12.4113	-8.85727	Endothelial cells	E
-10.7314	-8.00922	Endothelial cells	E
-12.5039	-9.80708	Endothelial cells	E
-11.8009	-10.1534	Endothelial cells	E
-11.1197	-9.12643	Endothelial cells	E
-11.7443	-8.71165	Endothelial cells	E
-11.2568	-9.16299	Endothelial cells	E
-11.5041	-8.41701	Endothelial cells	E
-11.3749	-8.54903	Endothelial cells	E
-10.0414	-8.5667	Endothelial cells	E
-9.33519	-9.75449	Endothelial cells	E
-11.808	-9.9215	Endothelial cells	E
-12.8871	-8.906	Endothelial cells	E
-11.217	-6.79824	Endothelial cells	E
-11.4709	-8.26151	Endothelial cells	E
-10.2388	-9.06599	Endothelial cells	E
-11.9321	-9.66918	Endothelial cells	E
-13.0398	-9.44576	Endothelial cells	E
-10.3786	-8.50771	Endothelial cells	E
-10.7451	-8.43363	Endothelial cells	E
-11.8592	-10.0952	Endothelial cells	E
-11.2279	-9.06793	Endothelial cells	E
-11.3226	-10.0818	Endothelial cells	E
-11.6933	-6.30422	Endothelial cells	E
-11.505	-8.90245	Endothelial cells	E
-10.1896	-9.38637	Endothelial cells	E
-10.0685	-10.0523	Endothelial cells	E
-10.2501	-8.12764	Endothelial cells	E
-10.6894	-8.24043	Endothelial cells	E
-12.7287	-8.44619	Endothelial cells	E
-9.95287	-8.69008	Endothelial cells	E
-11.9824	-6.32281	Endothelial cells	E
-12.377	-9.47875	Endothelial cells	E
-10.3275	-8.15921	Endothelial cells	E
-11.1005	-8.75944	Endothelial cells	E
-13.3501	-8.53198	Endothelial cells	E
-10.1886	-8.55032	Endothelial cells	E
-11.5162	-6.95877	Endothelial cells	E
-9.70626	-9.81049	Endothelial cells	E
-10.5355	-9.22694	Endothelial cells	E
-12.3428	-6.56382	Endothelial cells	E
-10.1381	-8.86113	Endothelial cells	E
-11.2305	-9.94843	Endothelial cells	E
-12.3508	-9.92398	Endothelial cells	E
-11.2341	-9.08504	Endothelial cells	E
-11.8867	-7.77222	Endothelial cells	E
-9.86318	-9.1209	Endothelial cells	E
-12.2801	-9.81292	Endothelial cells	E
-9.99668	-9.6318	Endothelial cells	E
-10.8026	-8.29108	Endothelial cells	E
-11.7901	-9.30804	Endothelial cells	E
-12.2092	-9.57154	Endothelial cells	E
-12.3991	-9.43542	Endothelial cells	E
-10.3627	-9.62728	Endothelial cells	E
-11.2407	-9.7945	Endothelial cells	E
-11.7315	-10.1017	Endothelial cells	E
-11.7532	-8.00916	Endothelial cells	E
-11.0685	-8.10721	Endothelial cells	E
-10.2728	-8.34123	Endothelial cells	E
-12.088	-9.88394	Endothelial cells	E
-11.2102	-10.1752	Endothelial cells	E
-11.7533	-6.59736	Endothelial cells	E
-10.1099	-8.48528	Endothelial cells	E
-12.1882	-9.15573	Endothelial cells	E
-11.9553	-6.54135	Endothelial cells	E
-9.98203	-8.57093	Endothelial cells	E
-11.8957	-6.34864	Endothelial cells	E
-11.2424	-10.2893	Endothelial cells	E
-10.4663	-8.78186	Endothelial cells	E
-9.99112	-9.75831	Endothelial cells	E
-11.8967	-6.91057	Endothelial cells	E
-10.2526	-8.28005	Endothelial cells	E
-10.5451	-9.84102	Endothelial cells	E
-10.7834	-8.46354	Endothelial cells	E
-9.40393	-9.52529	Endothelial cells	E
-11.5439	-6.60646	Endothelial cells	E
-9.85088	-9.55741	Endothelial cells	E
-13.0149	-9.3384	Endothelial cells	E
-9.79348	-9.64951	Endothelial cells	E
-10.1985	-8.63457	Endothelial cells	E
-11.9026	-8.79955	Endothelial cells	E
-10.805	-9.07349	Endothelial cells	E
-11.7881	-8.99166	Endothelial cells	E
-12.4923	-9.62093	Endothelial cells	E
-11.2239	-7.86729	Endothelial cells	E
-12.1011	-6.78832	Endothelial cells	E
-12.7319	-9.70577	Endothelial cells	E
-10.2088	-9.18302	Endothelial cells	E
-10.1718	-8.62169	Endothelial cells	E
-11.8105	-6.24443	Endothelial cells	E
-9.86036	-8.85893	Endothelial cells	E
-11.3887	-6.64906	Endothelial cells	E
-11.8038	-8.33181	Endothelial cells	E
-11.3703	-7.8623	Endothelial cells	E
-11.6539	-9.72775	Endothelial cells	E
-11.1251	-9.13877	Endothelial cells	E
-11.3589	-9.76866	Endothelial cells	E
-11.3401	-7.6722	Endothelial cells	E
-10.7263	-9.66351	Endothelial cells	E
-9.15526	-9.49902	Endothelial cells	E
-11.4605	-9.16895	Endothelial cells	E
-10.7888	-9.41932	Endothelial cells	E
-10.4629	-9.99679	Endothelial cells	E
-11.402	-7.59248	Endothelial cells	E
-10.8179	-8.68719	Endothelial cells	E
-10.3953	-8.06256	Endothelial cells	E
-11.9581	-10.1439	Endothelial cells	E
-9.95366	-9.33776	Endothelial cells	E
-11.2928	-7.06382	Endothelial cells	E
-12.7504	-9.43424	Endothelial cells	E
-12.0324	-7.31745	Endothelial cells	E
-10.7947	-8.38033	Endothelial cells	E
-12.1932	-9.68586	Endothelial cells	E
-10.085	-9.98034	Endothelial cells	E
-11.8426	-9.04157	Endothelial cells	E
-11.9792	-9.38734	Endothelial cells	E
-12.4933	-9.57942	Endothelial cells	E
-11.2076	-9.06511	Endothelial cells	E
-12.5647	-9.87601	Endothelial cells	E
-13.3172	-9.14159	Endothelial cells	E
-11.8992	-8.60922	Endothelial cells	E
-11.4262	-9.45403	Endothelial cells	E
-12.5422	-9.49144	Endothelial cells	E
-11.6301	-8.20577	Endothelial cells	E
-12.0471	-9.95158	Endothelial cells	E
-13.1387	-8.83347	Endothelial cells	E
-12.3998	-8.56403	Endothelial cells	E
-12.579	-9.7856	Endothelial cells	E
-12.0634	-7.45625	Endothelial cells	E
-11.2123	-8.25411	Endothelial cells	E
-12.5463	-9.61213	Endothelial cells	E
-11.0637	-9.86602	Endothelial cells	E
-11.9342	-9.59139	Endothelial cells	E
-9.83132	-9.1054	Endothelial cells	E
-11.2319	-8.94265	Endothelial cells	E
-10.2632	-9.18958	Endothelial cells	E
-11.2461	-8.48377	Endothelial cells	E
-11.4951	-9.61777	Endothelial cells	E
-12.3061	-9.89951	Endothelial cells	E
-11.9215	-8.38347	Endothelial cells	E
-11.9546	-10.0053	Endothelial cells	E
-12.0671	-8.57078	Endothelial cells	E
-12.0558	-9.05774	Endothelial cells	E
-10.7502	-9.08977	Endothelial cells	E
-9.62244	-9.22723	Endothelial cells	E
-11.1395	-7.77755	Endothelial cells	E
-12.0459	-7.27152	Endothelial cells	E
-11.69	-10.2425	Endothelial cells	E
-10.9868	-9.99069	Endothelial cells	E
-12.3099	-9.7897	Endothelial cells	E
-11.6179	-8.40212	Endothelial cells	E
-11.1764	-8.61092	Endothelial cells	E
-12.404	-9.52948	Endothelial cells	E
-10.6779	-8.08457	Endothelial cells	E
-10.4317	-8.3138	Endothelial cells	E
-13.0502	-9.23893	Endothelial cells	E
-10.9852	-7.77682	Endothelial cells	E
-10.7477	-10.0726	Endothelial cells	E
-11.7735	-9.97411	Endothelial cells	E
-11.441	-9.23169	Endothelial cells	E
-10.3819	-8.87469	Endothelial cells	E
-9.76812	-8.73419	Endothelial cells	E
-10.6412	-8.1578	Endothelial cells	E
-12.7451	-9.50395	Endothelial cells	E
-12.1372	-10.1226	Endothelial cells	E
-12.5947	-9.90844	Endothelial cells	E
-10.0014	-9.23514	Endothelial cells	E
-12.4409	-8.87719	Endothelial cells	E
-10.3779	-9.12709	Endothelial cells	E
-10.8223	-8.55321	Endothelial cells	E
-10.8914	-8.00802	Endothelial cells	E
-11.7224	-7.78653	Endothelial cells	E
-11.9764	-7.82097	Endothelial cells	E
-11.0841	-9.25909	Endothelial cells	E
-9.63661	-9.42254	Endothelial cells	E
-12.1603	-7.31301	Endothelial cells	E
-12.1173	-7.3165	Endothelial cells	E
-12.795	-9.69617	Endothelial cells	E
-13.0303	-9.07074	Endothelial cells	E
-10.0948	-8.1313	Endothelial cells	E
-10.3502	-9.87539	Endothelial cells	E
-11.6067	-6.75575	Endothelial cells	E
-10.7546	-8.85065	Endothelial cells	E
-11.1414	-9.78551	Endothelial cells	E
-9.25485	-9.56677	Endothelial cells	E
-10.8633	-8.71548	Endothelial cells	E
-11.7348	-9.94534	Endothelial cells	E
-12.4826	-9.11695	Endothelial cells	E
-10.1968	-9.35741	Endothelial cells	E
-12.4202	-9.96969	Endothelial cells	E
-10.3151	-9.71031	Endothelial cells	E
-10.698	-9.87366	Endothelial cells	E
-10.6922	-9.0967	Endothelial cells	E
-11.3061	-9.57685	Endothelial cells	E
-11.1504	-8.91417	Endothelial cells	E
-11.79	-7.88446	Endothelial cells	E
-12.4188	-6.57285	Endothelial cells	E
-12.0346	-9.51401	Endothelial cells	E
-11.0024	-8.79116	Endothelial cells	E
-10.969	-10.1155	Endothelial cells	E
-13.0633	-9.27853	Endothelial cells	E
-10.0437	-9.35374	Endothelial cells	E
-12.2325	-7.26812	Endothelial cells	E
-11.1509	-9.5609	Endothelial cells	E
-11.7119	-8.18096	Endothelial cells	E
-11.5569	-9.07655	Endothelial cells	E
-10.0899	-8.89432	Endothelial cells	E
-11.8725	-6.48831	Endothelial cells	E
-12.012	-7.52088	Endothelial cells	E
-12.4938	-8.0395	Endothelial cells	E
-11.0682	-8.73238	Endothelial cells	E
-10.6901	-9.02701	Endothelial cells	E
-10.3026	-8.89098	Endothelial cells	E
-12.692	-9.10496	Endothelial cells	E
-11.5859	-9.69149	Endothelial cells	E
-12.1183	-7.66084	Endothelial cells	E
-11.6165	-8.97629	Endothelial cells	E
-12.8695	-8.71712	Endothelial cells	E
-11.3337	-9.55912	Endothelial cells	E
-11.5979	-6.60757	Endothelial cells	E
-11.1305	-9.07494	Endothelial cells	E
-10.7746	-9.82635	Endothelial cells	E
-12.2319	-9.55492	Endothelial cells	E
-12.5381	-8.84935	Endothelial cells	E
-9.78076	-9.83501	Endothelial cells	E
-10.0006	-9.94855	Endothelial cells	E
-13.0958	-9.35491	Endothelial cells	E
-13.0979	-9.01399	Endothelial cells	E
-11.947	-7.62105	Endothelial cells	E
-11.8999	-8.53601	Endothelial cells	E
-11.5999	-9.30217	Endothelial cells	E
-11.5868	-9.65372	Endothelial cells	E
-10.4732	-9.13879	Endothelial cells	E
-10.3152	-9.70228	Endothelial cells	E
-11.3144	-9.18071	Endothelial cells	E
-10.1812	-9.31623	Endothelial cells	E
-11.466	-9.91752	Endothelial cells	E
-12.5704	-7.37163	Endothelial cells	E
-9.68203	-9.68495	Endothelial cells	E
-10.8684	-9.04991	Endothelial cells	E
-11.0435	-7.86185	Endothelial cells	E
-12.5386	-8.746	Endothelial cells	E
-11.6862	-9.75544	Endothelial cells	E
-10.1998	-8.43941	Endothelial cells	E
-11.352	-8.51178	Endothelial cells	E
-12.2055	-9.68006	Endothelial cells	E
-11.5922	-9.36287	Endothelial cells	E
-9.60129	-9.87272	Endothelial cells	E
-9.44452	-9.20042	Endothelial cells	E
-11.7558	-6.31353	Endothelial cells	E
-11.1279	-9.59033	Endothelial cells	E
-10.4789	-8.31	Endothelial cells	E
-11.3364	-9.71317	Endothelial cells	E
-12.505	-7.86423	Endothelial cells	E
-12.4233	-9.88976	Endothelial cells	E
-10.1647	-8.98704	Endothelial cells	E
-11.756	-6.31148	Endothelial cells	E
-11.814	-8.82308	Endothelial cells	E
-10.0953	-9.08565	Endothelial cells	E
-12.1671	-7.5831	Endothelial cells	E
-12.0667	-7.53278	Endothelial cells	E
-11.9411	-6.91227	Endothelial cells	E
-11.4326	-8.12226	Endothelial cells	E
-12.4677	-8.18631	Endothelial cells	E
-12.0288	-6.69187	Endothelial cells	E
-11.9731	-7.96892	Endothelial cells	E
-12.8855	-8.63595	Endothelial cells	E
-10.7028	-9.2586	Endothelial cells	E
-11.0574	-7.68735	Endothelial cells	E
-12.1926	-8.87084	Endothelial cells	E
-9.96996	-8.81153	Endothelial cells	E
-12.3517	-6.26207	Endothelial cells	E
-11.985	-9.34068	Endothelial cells	E
-11.2281	-8.8045	Endothelial cells	E
-10.1845	-9.96484	Endothelial cells	E
-9.60842	-9.8594	Endothelial cells	E
-9.73128	-9.75466	Endothelial cells	E
-12.9394	-9.56696	Endothelial cells	E
-10.5057	-8.40794	Endothelial cells	E
-9.8207	-9.00743	Endothelial cells	E
-12.5354	-9.77197	Endothelial cells	E
-12.6016	-9.83175	Endothelial cells	E
-12.9902	-9.14353	Endothelial cells	E
-11.904	-7.82174	Endothelial cells	E
-11.6546	-8.17145	Endothelial cells	E
-11.559	-8.36189	Endothelial cells	E
-10.28	-8.58898	Endothelial cells	E
-11.0284	-9.75756	Endothelial cells	E
-10.4054	-8.36596	Endothelial cells	E
-11.0458	-8.85649	Endothelial cells	E
-10.9912	-8.02463	Endothelial cells	E
-11.8001	-7.99039	Endothelial cells	E
-9.81105	-9.59602	Endothelial cells	E
-11.8996	-7.68509	Endothelial cells	E
-11.4966	-9.74017	Endothelial cells	E
-11.9658	-9.94606	Endothelial cells	E
-11.3784	-9.15382	Endothelial cells	E
-12.0816	-6.43699	Endothelial cells	E
-9.47077	-9.6593	Endothelial cells	E
-12.0877	-9.56987	Endothelial cells	E
-11.3425	-7.96013	Endothelial cells	E
-10.5371	-9.87593	Endothelial cells	E
-9.58407	-9.37484	Endothelial cells	E
-11.0329	-9.71705	Endothelial cells	E
-12.1055	-6.48765	Endothelial cells	E
-9.62721	-9.64702	Endothelial cells	E
-12.8509	-9.48402	Endothelial cells	E
-12.6415	-9.04562	Endothelial cells	E
-12.3391	-8.99301	Endothelial cells	E
-11.6202	-10.1544	Endothelial cells	E
-10.8425	-9.14259	Endothelial cells	E
-11.4185	-8.50807	Endothelial cells	E
-9.16324	-9.42316	Endothelial cells	E
-9.95055	-8.83053	Endothelial cells	E
-10.4439	-8.0366	Endothelial cells	E
-10.7961	-8.34589	Endothelial cells	E
-11.7475	-6.42558	Endothelial cells	E
-13.1303	-8.80879	Endothelial cells	E
-11.2497	-8.36464	Endothelial cells	E
-10.2737	-8.72194	Endothelial cells	E
-12.4388	-8.83262	Endothelial cells	E
-12.0955	-9.22082	Endothelial cells	E
-11.6808	-9.8467	Endothelial cells	E
-11.5743	-8.11346	Endothelial cells	E
-11.4457	-10.268	Endothelial cells	E
-11.1986	-8.45044	Endothelial cells	E
-11.9645	-7.40704	Endothelial cells	E
-10.2451	-8.79785	Endothelial cells	E
-10.3367	-8.21085	Endothelial cells	E
-9.80142	-9.47778	Endothelial cells	E
-10.9262	-8.2799	Endothelial cells	E
-9.66664	-9.60729	Endothelial cells	E
-11.2006	-9.95669	Endothelial cells	E
-10.713	-8.43707	Endothelial cells	E
-11.4972	-10.1376	Endothelial cells	E
-12.3482	-9.13976	Endothelial cells	E
-11.0516	-8.42065	Endothelial cells	E
-12.3093	-9.07535	Endothelial cells	E
-12.7074	-9.78814	Endothelial cells	E
-10.8339	-8.81115	Endothelial cells	E
-9.70767	-9.37653	Endothelial cells	E
-12.5747	-8.74381	Endothelial cells	E
-11.5243	-7.5647	Endothelial cells	E
-12.6227	-7.04182	Endothelial cells	E
-10.6187	-9.26455	Endothelial cells	E
-10.8495	-8.69803	Endothelial cells	E
-10.5713	-8.77578	Endothelial cells	E
-11.7976	-9.09943	Endothelial cells	E
-11.0813	-8.34334	Endothelial cells	E
-12.2326	-8.83624	Endothelial cells	E
-10.5437	-8.1363	Endothelial cells	E
-11.6734	-9.69351	Endothelial cells	E
-11.2676	-9.67223	Endothelial cells	E
-12.9592	-9.52011	Endothelial cells	E
-11.9875	-9.81356	Endothelial cells	E
-12.6667	-8.61607	Endothelial cells	E
-12.5527	-8.55136	Endothelial cells	E
-11.5857	-7.85467	Endothelial cells	E
-10.819	-8.09188	Endothelial cells	E
-11.1524	-8.74587	Endothelial cells	E
-12.2225	-9.07644	Endothelial cells	E
-11.7579	-9.98106	Endothelial cells	E
-12.1526	-9.66456	Endothelial cells	E
-11.3724	-6.76308	Endothelial cells	E
-10.3102	-8.02544	Endothelial cells	E
-9.5366	-9.58386	Endothelial cells	E
-12.2137	-8.4817	Endothelial cells	E
-10.6687	-9.35641	Endothelial cells	E
-11.3005	-8.19456	Endothelial cells	E
-10.1253	-9.16496	Endothelial cells	E
-11.332	-6.6115	Endothelial cells	E
-12.9658	-8.75069	Endothelial cells	E
-9.97093	-9.67357	Endothelial cells	E
-10.2788	-8.18041	Endothelial cells	E
-10.5879	-9.16042	Endothelial cells	E
-11.558	-9.62377	Endothelial cells	E
-11.7004	-7.36628	Endothelial cells	E
-9.59935	-9.67168	Endothelial cells	E
-11.4789	-9.25438	Endothelial cells	E
-10.181	-8.93698	Endothelial cells	E
-9.27469	-9.67728	Endothelial cells	E
-11.7862	-9.3415	Endothelial cells	E
-10.7017	-9.79252	Endothelial cells	E
-10.7705	-9.17103	Endothelial cells	E
-11.321	-9.88072	Endothelial cells	E
-10.7405	-7.89277	Endothelial cells	E
-12.1329	-9.1155	Endothelial cells	E
-10.2157	-8.61734	Endothelial cells	E
-11.4871	-9.19332	Endothelial cells	E
-12.6626	-8.64227	Endothelial cells	E
-11.8604	-8.76823	Endothelial cells	E
-11.7632	-7.60515	Endothelial cells	E
-10.8445	-9.89038	Endothelial cells	E
-11.6068	-6.57935	Endothelial cells	E
-11.1727	-8.56954	Endothelial cells	E
-11.2851	-9.18084	Endothelial cells	E
-10.1383	-8.29944	Endothelial cells	E
-9.68806	-9.39859	Endothelial cells	E
-10.4974	-9.32917	Endothelial cells	E
-11.2266	-7.91941	Endothelial cells	E
-11.2955	-8.31158	Endothelial cells	E
-12.5111	-9.85654	Endothelial cells	E
-11.5057	-7.64832	Endothelial cells	E
-11.5985	-9.95393	Endothelial cells	E
-11.4195	-9.59405	Endothelial cells	E
-10.9248	-9.74407	Endothelial cells	E
-11.8566	-8.03966	Endothelial cells	E
-11.9767	-6.83233	Endothelial cells	E
-13.2562	-8.85178	Endothelial cells	E
-12.8879	-9.37765	Endothelial cells	E
-11.7654	-9.12278	Endothelial cells	E
-12.0413	-7.929	Endothelial cells	E
-11.8104	-9.4391	Endothelial cells	E
-10.4648	-8.95977	Endothelial cells	E
-12.8215	-8.95129	Endothelial cells	E
-9.33217	-9.71337	Endothelial cells	E
-11.3298	-7.10166	Endothelial cells	E
-11.5679	-7.90345	Endothelial cells	E
-11.0973	-10.1065	Endothelial cells	E
-11.4952	-9.08607	Endothelial cells	E
-12.8689	-9.66659	Endothelial cells	E
-9.47016	-9.50378	Endothelial cells	E
-11.3845	-6.5791	Endothelial cells	E
-11.6339	-9.62544	Endothelial cells	E
-13.1902	-8.89604	Endothelial cells	E
-12.4739	-8.87263	Endothelial cells	E
-11.4685	-9.83069	Endothelial cells	E
-11.585	-8.62989	Endothelial cells	E
-12.1091	-9.5883	Endothelial cells	E
-10.7404	-9.1324	Endothelial cells	E
-10.2788	-8.5793	Endothelial cells	E
-9.99604	-9.26201	Endothelial cells	E
-11.5308	-6.86906	Endothelial cells	E
-11.2153	-8.71755	Endothelial cells	E
-11.8696	-9.68733	Endothelial cells	E
-10.1156	-9.01229	Endothelial cells	E
-10.6738	-9.46435	Endothelial cells	E
-9.78759	-8.54754	Endothelial cells	E
-11.9618	-9.86295	Endothelial cells	E
-9.98912	-8.69873	Endothelial cells	E
-12.4697	-9.28377	Endothelial cells	E
-11.1613	-8.01139	Endothelial cells	E
-12.1895	-9.03828	Endothelial cells	E
-10.2284	-9.31414	Endothelial cells	E
-11.4916	-8.73485	Endothelial cells	E
-12.4599	-9.50624	Endothelial cells	E
-12.6731	-9.23667	Endothelial cells	E
-9.20281	-9.5735	Endothelial cells	E
-11.8599	-9.37111	Endothelial cells	E
-9.95212	-8.38335	Endothelial cells	E
-10.2814	-8.2445	Endothelial cells	E
-11.175	-9.7707	Endothelial cells	E
-12.2141	-9.2028	Endothelial cells	E
-12.8629	-9.14414	Endothelial cells	E
-10.9257	-8.37525	Endothelial cells	E
-11.4929	-10.1341	Endothelial cells	E
-9.8146	-8.88694	Endothelial cells	E
-10.4811	-8.27893	Endothelial cells	E
-12.0863	-8.64087	Endothelial cells	E
-10.6886	-8.62539	Endothelial cells	E
-11.1492	-6.89786	Endothelial cells	E
-10.6672	-8.98553	Endothelial cells	E
-12.3258	-9.269	Endothelial cells	E
-10.9739	-8.53903	Endothelial cells	E
-12.4288	-9.01213	Endothelial cells	E
-12.4217	-9.78956	Endothelial cells	E
-11.1151	-8.80488	Endothelial cells	E
-11.7836	-6.19108	Endothelial cells	E
-11.7697	-6.29631	Endothelial cells	E
-10.5396	-8.02493	Endothelial cells	E
-10.2425	-8.42026	Endothelial cells	E
-10.0774	-8.95542	Endothelial cells	E
-13.1009	-9.0467	Endothelial cells	E
-12.8793	-9.41895	Endothelial cells	E
-10.8034	-9.17151	Endothelial cells	E
-12.2716	-7.70005	Endothelial cells	E
-12.6235	-9.17085	Endothelial cells	E
-11.3432	-9.10254	Endothelial cells	E
-12.4033	-9.51258	Endothelial cells	E
-13.0721	-9.31706	Endothelial cells	E
-11.4344	-7.94708	Endothelial cells	E
-12.9724	-9.73697	Endothelial cells	E
-9.42717	-9.6672	Endothelial cells	E
-10.3376	-9.06813	Endothelial cells	E
-11.7302	-10.0421	Endothelial cells	E
-11.728	-9.95398	Endothelial cells	E
-10.3664	-9.0379	Endothelial cells	E
-12.29	-8.5855	Endothelial cells	E
-10.5194	-8.86683	Endothelial cells	E
-12.4012	-8.65095	Endothelial cells	E
-9.7542	-9.82448	Endothelial cells	E
-11.9663	-8.27264	Endothelial cells	E
-10.6852	-9.21277	Endothelial cells	E
-10.2507	-9.23832	Endothelial cells	E
-11.7416	-8.78087	Endothelial cells	E
-10.8148	-8.51734	Endothelial cells	E
-11.9787	-9.30628	Endothelial cells	E
-11.958	-8.68183	Endothelial cells	E
-10.3745	-9.11586	Endothelial cells	E
-9.80526	-9.36024	Endothelial cells	E
-12.3004	-9.88288	Endothelial cells	E
-11.9151	-8.1537	Endothelial cells	E
-12.5915	-9.23673	Endothelial cells	E
-11.5903	-9.65016	Endothelial cells	E
-12.8879	-8.6365	Endothelial cells	E
-11.701	-8.00527	Endothelial cells	E
-11.857	-10.156	Endothelial cells	E
-12.4124	-9.05295	Endothelial cells	E
-10.3058	-9.43111	Endothelial cells	E
-10.7243	-8.73375	Endothelial cells	E
-12.7084	-9.02205	Endothelial cells	E
-10.0796	-8.17819	Endothelial cells	E
-12.2089	-8.75183	Endothelial cells	E
-11.4107	-9.73449	Endothelial cells	E
-12.4726	-9.73645	Endothelial cells	E
-12.9078	-9.06907	Endothelial cells	E
-11.4589	-8.40797	Endothelial cells	E
-12.5831	-8.87355	Endothelial cells	E
-12.1841	-7.79905	Endothelial cells	E
-12.8017	-8.89807	Endothelial cells	E
-9.95434	-9.04877	Endothelial cells	E
-11.4615	-8.19902	Endothelial cells	E
-11.3266	-8.81282	Endothelial cells	E
-12.2928	-9.69236	Endothelial cells	E
-12.0877	-7.93145	Endothelial cells	E
-11.6399	-9.9608	Endothelial cells	E
-11.2603	-9.14102	Endothelial cells	E
-12.6008	-9.73319	Endothelial cells	E
-12.8593	-9.298	Endothelial cells	E
-11.4407	-8.83803	Endothelial cells	E
-12.8094	-8.8524	Endothelial cells	E
-11.2354	-7.9744	Endothelial cells	E
-10.7056	-9.73756	Endothelial cells	E
-9.55757	-9.85521	Endothelial cells	E
-11.0148	-9.65811	Endothelial cells	E
-10.6125	-10.0305	Endothelial cells	E
-11.6005	-9.02587	Endothelial cells	E
-11.0315	-8.45764	Endothelial cells	E
-10.2141	-9.76846	Endothelial cells	E
-9.78572	-10.0323	Endothelial cells	E
-10.2851	-8.37473	Endothelial cells	E
-13.2551	-9.33396	Endothelial cells	E
-12.6646	-9.78651	Endothelial cells	E
-11.3536	-8.662	Endothelial cells	E
-12.1706	-8.88753	Endothelial cells	E
-10.5814	-8.09833	Endothelial cells	E
-11.4541	-7.63993	Endothelial cells	E
-11.2841	-8.22214	Endothelial cells	E
-10.2523	-9.10122	Endothelial cells	E
-11.9982	-10.0101	Endothelial cells	E
-11.4324	-6.44933	Endothelial cells	E
-10.057	-8.96224	Endothelial cells	E
-12.2163	-6.59911	Endothelial cells	E
-10.7308	-7.95898	Endothelial cells	E
-11.529	-9.24622	Endothelial cells	E
-11.3907	-9.8429	Endothelial cells	E
-12.1738	-7.82416	Endothelial cells	E
-12.0903	-9.24745	Endothelial cells	E
-10.3188	-8.27388	Endothelial cells	E
-9.95276	-9.07879	Endothelial cells	E
-10.6823	-8.71233	Endothelial cells	E
-12.1299	-8.85298	Endothelial cells	E
-11.781	-7.53522	Endothelial cells	E
-10.6173	-8.36673	Endothelial cells	E
-11.2357	-7.77384	Endothelial cells	E
-12.845	-9.68964	Endothelial cells	E
-10.52	-8.30452	Endothelial cells	E
-9.7204	-9.77656	Endothelial cells	E
-10.6958	-8.44875	Endothelial cells	E
-12.7284	-8.48218	Endothelial cells	E
-10.8856	-8.84893	Endothelial cells	E
-12.2755	-9.91281	Endothelial cells	E
-11.6441	-7.58176	Endothelial cells	E
-10.7878	-8.02821	Endothelial cells	E
-11.8397	-9.34206	Endothelial cells	E
-9.41168	-9.75173	Endothelial cells	E
-12.1956	-9.22024	Endothelial cells	E
-11.2887	-9.84908	Endothelial cells	E
-12.0563	-10.265	Endothelial cells	E
-10.5798	-8.55536	Endothelial cells	E
-10.0035	-9.3894	Endothelial cells	E
-9.55052	-9.75341	Endothelial cells	E
-11.8738	-10.1982	Endothelial cells	E
-10.4543	-9.57251	Endothelial cells	E
-9.43008	-9.92666	Endothelial cells	E
-11.9934	-7.55728	Endothelial cells	E
-11.1654	-9.77437	Endothelial cells	E
-12.6624	-8.43319	Endothelial cells	E
-11.0034	-8.40036	Endothelial cells	E
-9.93504	-9.84847	Endothelial cells	E
-12.411	-8.49211	Endothelial cells	E
-11.0965	-8.01722	Endothelial cells	E
-11.4918	-7.90836	Endothelial cells	E
-10.4419	-9.33421	Endothelial cells	E
-12.0877	-7.23236	Endothelial cells	E
-11.5303	-8.10176	Endothelial cells	E
-9.68456	-9.25416	Endothelial cells	E
-11.9363	-8.37431	Endothelial cells	E
-10.3534	-8.82005	Endothelial cells	E
-11.9813	-9.67405	Endothelial cells	E
-10.8303	-10.1379	Endothelial cells	E
-12.7825	-9.7616	Endothelial cells	E
-11.2032	-7.93553	Endothelial cells	E
-10.9053	-9.52328	Endothelial cells	E
-11.6691	-7.58535	Endothelial cells	E
-9.76732	-9.94326	Endothelial cells	E
-10.5455	-9.29899	Endothelial cells	E
-11.555	-7.64298	Endothelial cells	E
-10.2828	-9.771	Endothelial cells	E
-10.541	-9.37708	Endothelial cells	E
-11.9595	-7.15629	Endothelial cells	E
-11.4102	-9.07932	Endothelial cells	E
-11.7727	-9.85597	Endothelial cells	E
-11.0138	-8.36203	Endothelial cells	E
-11.7788	-9.88629	Endothelial cells	E
-12.6561	-9.76279	Endothelial cells	E
-10.1451	-8.72527	Endothelial cells	E
-12.5002	-9.39249	Endothelial cells	E
-9.56259	-9.01384	Endothelial cells	E
-11.5241	-6.72558	Endothelial cells	E
-12.7978	-9.32107	Endothelial cells	E
-12.0588	-9.547	Endothelial cells	E
-10.1434	-9.36482	Endothelial cells	E
-10.7149	-10.201	Endothelial cells	E
-11.9996	-9.7233	Endothelial cells	E
-10.7781	-9.37125	Endothelial cells	E
-11.1593	-8.88605	Endothelial cells	E
-13.0281	-8.1903	Endothelial cells	E
-10.9117	-8.0575	Endothelial cells	E
-10.1776	-9.52023	Endothelial cells	E
-13.1205	-8.5088	Endothelial cells	E
-12.1286	-9.23501	Endothelial cells	E
-12.9823	-8.90187	Endothelial cells	E
-9.95793	-8.371	Endothelial cells	E
-10.026	-9.3921	Endothelial cells	E
-11.766	-7.74299	Endothelial cells	E
-9.57427	-9.95045	Endothelial cells	E
-12.0812	-8.65028	Endothelial cells	E
-10.7027	-8.68532	Endothelial cells	E
-11.929	-7.12149	Endothelial cells	E
-10.8714	-8.07044	Endothelial cells	E
-10.3806	-9.94967	Endothelial cells	E
-11.892	-9.028	Endothelial cells	E
-12.3572	-8.90646	Endothelial cells	E
-10.9494	-9.87162	Endothelial cells	E
-12.053	-9.05363	Endothelial cells	E
-12.4659	-8.9737	Endothelial cells	E
-9.54044	-9.67023	Endothelial cells	E
-10.6987	-7.98702	Endothelial cells	E
-12.3769	-8.69643	Endothelial cells	E
-12.084	-9.70381	Endothelial cells	E
-10.2864	-8.82978	Endothelial cells	E
-10.3692	-8.58739	Endothelial cells	E
-11.1232	-8.7159	Endothelial cells	E
-10.3123	-9.63142	Endothelial cells	E
-11.873	-10.0939	Endothelial cells	E
-12.6991	-8.78178	Endothelial cells	E
-12.7595	-9.17716	Endothelial cells	E
-11.0019	-9.53164	Endothelial cells	E
-12.2081	-9.13453	Endothelial cells	E
-12.6073	-10.0781	Endothelial cells	E
-11.2912	-9.14601	Endothelial cells	E
-10.5373	-9.72979	Endothelial cells	E
-10.9778	-9.39944	Endothelial cells	E
-12.4152	-8.50524	Endothelial cells	E
-12.188	-6.69385	Endothelial cells	E
-11.5582	-10.1754	Endothelial cells	E
-11.2793	-8.59897	Endothelial cells	E
-12.0258	-8.19806	Endothelial cells	E
-11.8158	-9.88291	Endothelial cells	E
-12.3115	-6.55932	Endothelial cells	E
-9.69665	-9.73919	Endothelial cells	E
-10.4004	-8.72745	Endothelial cells	E
-9.68881	-9.90132	Endothelial cells	E
-11.6083	-7.93608	Endothelial cells	E
-10.4762	-8.27359	Endothelial cells	E
-11.5405	-6.51083	Endothelial cells	E
-12.7733	-9.70404	Endothelial cells	E
-12.4847	-9.62013	Endothelial cells	E
-10.3227	-8.28941	Endothelial cells	E
-11.3989	-8.09529	Endothelial cells	E
-9.35462	-9.59002	Endothelial cells	E
-10.9386	-9.92881	Endothelial cells	E
-10.7959	-8.42968	Endothelial cells	E
-9.92684	-8.97159	Endothelial cells	E
-11.3806	-9.39996	Endothelial cells	E
-12.3298	-6.48999	Endothelial cells	E
-10.8564	-9.07798	Endothelial cells	E
-11.1994	-9.97525	Endothelial cells	E
-12.4335	-9.60054	Endothelial cells	E
-11.3746	-7.68814	Endothelial cells	E
-11.634	-7.96686	Endothelial cells	E
-11.5209	-8.23943	Endothelial cells	E
-12.3101	-7.74801	Endothelial cells	E
-10.0769	-9.34947	Endothelial cells	E
-11.3662	-6.76361	Endothelial cells	E
-10.4118	-8.38681	Endothelial cells	E
-11.3512	-9.77932	Endothelial cells	E
-11.6232	-9.10307	Endothelial cells	E
-9.94021	-9.39011	Endothelial cells	E
-11.006	-8.92078	Endothelial cells	E
-12.1224	-8.07964	Endothelial cells	E
-10.7771	-8.65075	Endothelial cells	E
-10.3435	-8.11086	Endothelial cells	E
-12.1751	-9.58031	Endothelial cells	E
-11.6626	-9.74325	Endothelial cells	E
-11.8699	-9.06983	Endothelial cells	E
-10.721	-8.40871	Endothelial cells	E
-11.1817	-9.13557	Endothelial cells	E
-11.1443	-9.55305	Endothelial cells	E
-12.7207	-9.10389	Endothelial cells	E
-12.4396	-7.54882	Endothelial cells	E
-11.5762	-7.65378	Endothelial cells	E
-11.1176	-8.54484	Endothelial cells	E
-11.4147	-8.50672	Endothelial cells	E
-12.1984	-6.55381	Endothelial cells	E
-10.1593	-9.89077	Endothelial cells	E
-11.0476	-9.46643	Endothelial cells	E
-10.3743	-8.22921	Endothelial cells	E
-9.98393	-8.7851	Endothelial cells	E
-11.699	-8.54218	Endothelial cells	E
-11.7337	-7.58202	Endothelial cells	E
-11.0129	-8.99941	Endothelial cells	E
-12.3341	-8.05497	Endothelial cells	E
-9.13806	-9.52754	Endothelial cells	E
-11.009	-7.86895	Endothelial cells	E
-11.4208	-8.00828	Endothelial cells	E
-10.4124	-8.45269	Endothelial cells	E
-10.3124	-8.85004	Endothelial cells	E
-10.6035	-8.86454	Endothelial cells	E
-12.8076	-8.55626	Endothelial cells	E
-11.991	-9.45152	Endothelial cells	E
-12.1648	-9.10065	Endothelial cells	E
-12.0528	-10.1289	Endothelial cells	E
-11.4514	-8.09738	Endothelial cells	E
-10.8525	-8.17234	Endothelial cells	E
-12.3113	-9.1137	Endothelial cells	E
-11.5336	-8.3832	Endothelial cells	E
-9.93435	-9.64009	Endothelial cells	E
-12.8039	-9.67816	Endothelial cells	E
-11.4875	-8.15325	Endothelial cells	E
-12.9261	-9.2772	Endothelial cells	E
-11.5578	-9.24266	Endothelial cells	E
-12.4754	-9.4963	Endothelial cells	E
-11.9454	-8.91073	Endothelial cells	E
-11.0947	-8.40733	Endothelial cells	E
-12.9821	-9.13802	Endothelial cells	E
-11.9932	-9.44225	Endothelial cells	E
-12.676	-8.56794	Endothelial cells	E
-10.4776	-8.12348	Endothelial cells	E
-12.7495	-9.067	Endothelial cells	E
-11.5582	-7.21483	Endothelial cells	E
-11.9124	-8.82126	Endothelial cells	E
-9.68327	-9.87579	Endothelial cells	E
-12.2981	-8.72891	Endothelial cells	E
-11.166	-8.46464	Endothelial cells	E
-11.2605	-9.85934	Endothelial cells	E
-11.7341	-6.29033	Endothelial cells	E
-11.4718	-6.53189	Endothelial cells	E
-11.6273	-8.41617	Endothelial cells	E
-12.2947	-9.30476	Endothelial cells	E
-10.2644	-9.08648	Endothelial cells	E
-12.305	-9.02337	Endothelial cells	E
-12.9358	-9.5169	Endothelial cells	E
-11.0449	-7.6799	Endothelial cells	E
-12.2083	-8.90865	Endothelial cells	E
-11.1092	-8.31212	Endothelial cells	E
-11.9573	-9.12007	Endothelial cells	E
-12.5173	-9.51636	Endothelial cells	E
-10.8097	-8.73196	Endothelial cells	E
-10.4294	-9.72635	Endothelial cells	E
-11.8679	-8.9549	Endothelial cells	E
-12.4113	-9.84203	Endothelial cells	E
-10.348	-9.61098	Endothelial cells	E
-11.4695	-9.60408	Endothelial cells	E
-12.83	-9.12405	Endothelial cells	E
-12.5809	-9.45805	Endothelial cells	E
-12.104	-8.69923	Endothelial cells	E
-11.1523	-9.27273	Endothelial cells	E
-11.3725	-7.80021	Endothelial cells	E
-10.6222	-9.53453	Endothelial cells	E
-12.1432	-9.88095	Endothelial cells	E
-10.0146	-9.11633	Endothelial cells	E
-11.8328	-6.57696	Endothelial cells	E
-9.79718	-9.55797	Endothelial cells	E
-10.7946	-10.1083	Endothelial cells	E
-10.5863	-8.20609	Endothelial cells	E
-12.5928	-8.75076	Endothelial cells	E
-12.7253	-9.35526	Endothelial cells	E
-11.3039	-8.24461	Endothelial cells	E
-9.74018	-9.47941	Endothelial cells	E
-11.9316	-8.99283	Endothelial cells	E
-10.7013	-9.37177	Endothelial cells	E
-11.2395	-8.95008	Endothelial cells	E
-10.3658	-8.17706	Endothelial cells	E
-12.859	-8.58102	Endothelial cells	E
-10.026	-8.25809	Endothelial cells	E
-11.4849	-7.95301	Endothelial cells	E
-11.9982	-8.32177	Endothelial cells	E
-9.98178	-10.0269	Endothelial cells	E
-12.7428	-8.92985	Endothelial cells	E
-10.4009	-9.03677	Endothelial cells	E
-10.7796	-10.2352	Endothelial cells	E
-10.622	-8.89351	Endothelial cells	E
-11.775	-6.4683	Endothelial cells	E
-12.6093	-9.50727	Endothelial cells	E
-10.394	-9.53263	Endothelial cells	E
-9.93855	-9.35686	Endothelial cells	E
-11.3502	-8.54021	Endothelial cells	E
-10.5531	-8.75835	Endothelial cells	E
-12.6644	-9.68629	Endothelial cells	E
-13.0998	-9.20678	Endothelial cells	E
-9.76394	-9.00761	Endothelial cells	E
-11.0817	-8.0229	Endothelial cells	E
-10.3034	-8.82442	Endothelial cells	E
-11.7201	-6.85338	Endothelial cells	E
-13.1718	-8.97776	Endothelial cells	E
-9.23968	-9.56997	Endothelial cells	E
-11.9402	-7.34706	Endothelial cells	E
-12.9924	-9.12593	Endothelial cells	E
-12.6639	-8.71402	Endothelial cells	E
-10.7255	-7.96291	Endothelial cells	E
-11.5737	-6.36565	Endothelial cells	E
-12.2476	-9.99245	Endothelial cells	E
-10.5628	-8.62657	Endothelial cells	E
-11.1317	-10.072	Endothelial cells	E
-9.67434	-9.62745	Endothelial cells	E
-12.8143	-8.84308	Endothelial cells	E
-12.2456	-9.67486	Endothelial cells	E
-11.4648	-9.87612	Endothelial cells	E
-12.0001	-8.27899	Endothelial cells	E
-12.4802	-8.63106	Endothelial cells	E
-10.7711	-9.2769	Endothelial cells	E
-11.9607	-9.32464	Endothelial cells	E
-10.5022	-8.83672	Endothelial cells	E
-10.7239	-10.154	Endothelial cells	E
-13.0166	-8.98986	Endothelial cells	E
-11.0335	-8.65945	Endothelial cells	E
-11.9331	-7.87586	Endothelial cells	E
-10.6167	-8.7429	Endothelial cells	E
-10.0451	-9.51794	Endothelial cells	E
-13.0259	-9.4579	Endothelial cells	E
-11.3024	-8.42795	Endothelial cells	E
-11.8141	-6.76251	Endothelial cells	E
-12.5838	-9.52241	Endothelial cells	E
-12.0969	-8.36617	Endothelial cells	E
-10.7855	-9.27712	Endothelial cells	E
-11.2648	-9.63261	Endothelial cells	E
-10.7247	-8.0884	Endothelial cells	E
-11.8881	-7.91451	Endothelial cells	E
-12.5901	-9.33028	Endothelial cells	E
-12.0642	-7.97483	Endothelial cells	E
-12.9197	-8.86312	Endothelial cells	E
-9.8211	-9.22633	Endothelial cells	E
-11.6762	-7.52897	Endothelial cells	E
-10.7706	-8.56047	Endothelial cells	E
-10.1491	-8.09102	Endothelial cells	E
-9.84628	-8.8512	Endothelial cells	E
-11.384	-6.94529	Endothelial cells	E
-12.5116	-9.75094	Endothelial cells	E
-12.6624	-9.67276	Endothelial cells	E
-12.8762	-9.48849	Endothelial cells	E
-12.2166	-9.28239	Endothelial cells	E
-10.649	-9.3544	Endothelial cells	E
-12.946	-8.82879	Endothelial cells	E
-12.7341	-8.5903	Endothelial cells	E
-11.8589	-7.48526	Endothelial cells	E
-10.9345	-9.79098	Endothelial cells	E
-11.2178	-9.84351	Endothelial cells	E
-9.86296	-9.47773	Endothelial cells	E
-10.6451	-8.16669	Endothelial cells	E
-12.0905	-8.17784	Endothelial cells	E
-9.68887	-9.96549	Endothelial cells	E
-12.3607	-9.54994	Endothelial cells	E
-10.3716	-8.46448	Endothelial cells	E
-12.8498	-8.39535	Endothelial cells	E
-11.7718	-9.54489	Endothelial cells	E
-11.5071	-9.13482	Endothelial cells	E
-11.6182	-9.07042	Endothelial cells	E
-12.3696	-9.56009	Endothelial cells	E
-10.4454	-8.26766	Endothelial cells	E
-10.3091	-8.85708	Endothelial cells	E
-11.8182	-6.39777	Endothelial cells	E
-12.3999	-8.7778	Endothelial cells	E
-12.217	-8.01947	Endothelial cells	E
-11.6555	-6.58069	Endothelial cells	E
-11.0704	-9.21131	Endothelial cells	E
-9.99306	-10.0688	Endothelial cells	E
-12.626	-9.95731	Endothelial cells	E
-11.4717	-9.94138	Endothelial cells	E
-11.9625	-7.52654	Endothelial cells	E
-12.3961	-9.96735	Endothelial cells	E
-11.0046	-8.48973	Endothelial cells	E
-12.7287	-8.46825	Endothelial cells	E
-10.3226	-9.66999	Endothelial cells	E
-11.0968	-8.54934	Endothelial cells	E
-11.571	-8.74997	Endothelial cells	E
-10.4744	-9.27871	Endothelial cells	E
-11.2001	-7.97165	Endothelial cells	E
-12.0995	-8.62471	Endothelial cells	E
-12.5567	-8.40389	Endothelial cells	E
-11.8833	-9.72284	Endothelial cells	E
-11.5704	-9.96588	Endothelial cells	E
-11.4377	-6.86384	Endothelial cells	E
-11.9758	-9.92994	Endothelial cells	E
-10.1233	-8.62109	Endothelial cells	E
-10.7092	-8.38266	Endothelial cells	E
-11.7519	-6.78249	Endothelial cells	E
-10.9795	-8.37532	Endothelial cells	E
-12.9393	-9.35889	Endothelial cells	E
-11.4077	-8.54284	Endothelial cells	E
-11.7183	-8.86413	Endothelial cells	E
-12.6018	-8.27862	Endothelial cells	E
-10.8947	-9.46238	Endothelial cells	E
-12.0878	-9.86262	Endothelial cells	E
-12.127	-7.56868	Endothelial cells	E
-11.2092	-7.99121	Endothelial cells	E
-11.8536	-8.31248	Endothelial cells	E
-9.89424	-8.73264	Endothelial cells	E
-10.8564	-7.46345	Endothelial cells	E
-10.4257	-8.59438	Endothelial cells	E
-9.99065	-9.8816	Endothelial cells	E
-9.5139	-9.21277	Endothelial cells	E
-11.5308	-9.17839	Endothelial cells	E
-11.7363	-8.56556	Endothelial cells	E
-11.4294	-6.6599	Endothelial cells	E
-11.652	-6.23702	Endothelial cells	E
-11.4592	-9.73495	Endothelial cells	E
-12.0601	-10.0072	Endothelial cells	E
-9.46891	-9.75381	Endothelial cells	E
-9.9549	-9.20492	Endothelial cells	E
-11.4337	-8.42132	Endothelial cells	E
-10.2568	-9.8308	Endothelial cells	E
-11.5795	-8.64713	Endothelial cells	E
-9.3949	-9.6955	Endothelial cells	E
-9.40332	-9.6598	Endothelial cells	E
-11.0681	-8.32852	Endothelial cells	E
-10.5157	-8.61829	Endothelial cells	E
-9.76364	-9.00882	Endothelial cells	E
-12.2165	-7.73252	Endothelial cells	E
-11.0373	-9.60766	Endothelial cells	E
-10.9552	-8.90245	Endothelial cells	E
-12.0344	-6.29233	Endothelial cells	E
-10.6835	-9.80722	Endothelial cells	E
-12.7848	-9.84752	Endothelial cells	E
-10.6397	-9.30339	Endothelial cells	E
-12.4931	-9.3766	Endothelial cells	E
-12.8081	-9.34063	Endothelial cells	E
-13.0162	-8.39768	Endothelial cells	E
-11.6995	-6.46969	Endothelial cells	E
[truncated: 118,953 more rows]

## Sheet: Fig1E-left
Subcluster2	stage	Freq	Por
B cells	NT	3	0.000294782
Endothelial cells	NT	3377	0.337531
Epithelial cells	NT	3301	0.281607
Fibroblast cells	NT	5150	0.336799
Myeloid cell	NT	1215	0.0598345
Pericytes/SMC	NT	2140	0.403013
Plasma cells	NT	924	0.179557
Schwann cells	NT	215	0.556995
T cells	NT	1202	0.02821
B cells	Pre	603	0.0592513
Endothelial cells	Pre	3281	0.327936
Epithelial cells	Pre	351	0.0299437
Fibroblast cells	Pre	3974	0.259891
Myeloid cell	Pre	1572	0.0774155
Pericytes/SMC	Pre	1226	0.230885
Plasma cells	Pre	627	0.121842
Schwann cells	Pre	83	0.215026
T cells	Pre	5009	0.117557
B cells	E	153	0.0150339
Endothelial cells	E	2435	0.243378
Epithelial cells	E	1118	0.0953762
Fibroblast cells	E	2117	0.138447
Myeloid cell	E	2294	0.112972
Pericytes/SMC	E	1018	0.191714
Plasma cells	E	472	0.0917217
Schwann cells	E	47	0.121762
T cells	E	4783	0.112253
B cells	A	1140	0.112017
Endothelial cells	A	472	0.0471764
Epithelial cells	A	4248	0.362395
Fibroblast cells	A	2510	0.164149
Myeloid cell	A	7381	0.363489
Pericytes/SMC	A	533	0.100377
Plasma cells	A	2465	0.479013
Schwann cells	A	9	0.0233161
T cells	A	10428	0.244737
B cells	LN-in	3469	0.340867
Endothelial cells	LN-in	69	0.00689655
Epithelial cells	LN-in	428	0.0365125
Fibroblast cells	LN-in	65	0.00425087
Myeloid cell	LN-in	782	0.0385108
Pericytes/SMC	LN-in	55	0.0103578
Plasma cells	LN-in	153	0.0297318
Schwann cells	LN-in	0	0
T cells	LN-in	5899	0.138445
B cells	LN-out	1742	0.17117
Endothelial cells	LN-out	62	0.0061969
Epithelial cells	LN-out	1005	0.0857362
Fibroblast cells	LN-out	89	0.00582042
Myeloid cell	LN-out	2786	0.137201
Pericytes/SMC	LN-out	32	0.00602637
Plasma cells	LN-out	194	0.0376992
Schwann cells	LN-out	0	0
T cells	LN-out	5914	0.138797
B cells	LN-normal	2718	0.267073
Endothelial cells	LN-normal	10	0.0009995
Epithelial cells	LN-normal	215	0.0183416
Fibroblast cells	LN-normal	13	0.000850173
Myeloid cell	LN-normal	390	0.0192061
Pericytes/SMC	LN-normal	5	0.00094162
Plasma cells	LN-normal	108	0.0209872
Schwann cells	LN-normal	0	0
T cells	LN-normal	5105	0.11981
B cells	R	349	0.034293
Endothelial cells	R	299	0.0298851
Epithelial cells	R	1056	0.090087
Fibroblast cells	R	1373	0.0897914
Myeloid cell	R	3886	0.191372
Pericytes/SMC	R	301	0.0566855
Plasma cells	R	203	0.0394481
Schwann cells	R	32	0.0829016
T cells	R	4269	0.10019

## Sheet: Fig1E-right
Var1	Freq
T cells	42609
Myeloid cell	20306
Fibroblast cells	15291
Epithelial cells	11722
B cells	10177
Endothelial cells	10005
Pericytes/SMC	5310
Plasma cells	5146
Schwann cells	386

## Sheet: Fig2A
UMAP_1	UMAP_2	ident
-1.47764	2.49579	LN-normal
-0.526581	8.409	LN-normal
5.76645	-6.41884	LN-normal
-0.360831	3.37067	LN-normal
4.54024	-6.27483	LN-normal
7.3534	-7.63874	LN-normal
-0.122824	3.40643	LN-normal
-0.635911	8.01427	LN-normal
-0.460856	3.38512	LN-normal
5.50752	-4.69916	LN-normal
-0.487861	8.97478	LN-normal
-0.0444271	9.3608	LN-normal
-1.01147	8.27474	LN-normal
-0.955338	1.67835	LN-normal
0.823668	2.81942	LN-normal
7.57901	-7.21632	LN-normal
-1.14038	3.84115	LN-normal
-1.03674	3.41041	LN-normal
4.8643	-6.16305	LN-normal
6.31156	-7.12821	LN-normal
5.11734	-6.56874	LN-normal
7.50138	-7.47869	LN-normal
0.384697	9.09927	LN-normal
4.89644	-6.71412	LN-normal
0.209752	8.96092	LN-normal
7.55305	-7.52259	LN-normal
-0.206957	4.16046	LN-normal
-0.626831	9.40242	LN-normal
7.61321	-6.9362	LN-normal
6.75773	-4.67328	LN-normal
-0.837265	8.26433	LN-normal
-0.508624	8.69227	LN-normal
6.34723	-7.05725	LN-normal
7.35804	-7.60949	LN-normal
6.01782	-6.88862	LN-normal
-10.9797	-5.53142	LN-normal
-0.681648	8.02127	LN-normal
-0.600021	3.10143	LN-normal
0.175636	8.55478	LN-normal
7.50112	-7.2224	LN-normal
-2.71537	6.73279	LN-normal
-0.985871	8.02268	LN-normal
5.52415	-5.89371	LN-normal
5.87737	-6.59507	LN-normal
7.60831	-7.12899	LN-normal
0.11412	8.69678	LN-normal
-1.0671	3.16069	LN-normal
7.34	-7.49605	LN-normal
0.0118946	8.76595	LN-normal
-1.4557	2.26831	LN-normal
4.37813	-6.12305	LN-normal
7.90686	-7.08294	LN-normal
4.4319	-6.03108	LN-normal
7.9009	-7.26971	LN-normal
4.34594	-6.15858	LN-normal
7.68262	-7.2689	LN-normal
7.83297	-7.36019	LN-normal
-0.380653	8.82758	LN-normal
-1.22987	1.89954	LN-normal
7.22822	-7.36944	LN-normal
-0.851152	4.10544	LN-normal
4.9368	-6.16796	LN-normal
-1.32738	2.18147	LN-normal
-0.947546	8.65851	LN-normal
-0.691593	3.37809	LN-normal
6.20562	-6.99918	LN-normal
7.42317	-6.81174	LN-normal
-1.5424	3.21304	LN-normal
-1.47474	1.98205	LN-normal
0.192926	3.44486	LN-normal
6.26892	-7.03533	LN-normal
-1.24869	2.27305	LN-normal
7.40759	-7.36329	LN-normal
0.290756	8.66985	LN-normal
7.42331	-7.57385	LN-normal
-0.21017	3.00721	LN-normal
0.334803	8.55403	LN-normal
7.49535	-7.53292	LN-normal
-0.95858	7.70056	LN-normal
7.39858	-7.18929	LN-normal
-0.960917	7.44011	LN-normal
-0.0839724	9.18614	LN-normal
-0.884429	2.95683	LN-normal
-1.55246	3.00668	LN-normal
-11.3987	-1.19839	LN-normal
0.201693	8.57131	LN-normal
5.79112	-4.06039	LN-normal
0.296482	8.61446	LN-normal
-0.273546	3.47847	LN-normal
-0.0751806	8.98065	LN-normal
0.286579	8.54546	LN-normal
7.2027	-7.16168	LN-normal
7.18059	-7.22001	LN-normal
-0.791104	3.26719	LN-normal
5.58399	-6.66752	LN-normal
-0.731491	3.42054	LN-normal
-0.570778	3.34411	LN-normal
7.46794	-7.42185	LN-normal
-1.62572	3.04584	LN-normal
6.55139	-7.28741	LN-normal
-0.345	3.15659	LN-normal
0.30835	3.36438	LN-normal
-0.700434	3.58684	LN-normal
0.0763772	3.58366	LN-normal
-1.15041	2.18867	LN-normal
-1.2388	3.5266	LN-normal
6.90044	-7.48653	LN-normal
5.72388	-4.08668	LN-normal
-0.679527	3.81194	LN-normal
-0.855798	2.94092	LN-normal
-1.21442	1.7507	LN-normal
5.03942	-1.78583	LN-normal
5.66252	-6.92342	LN-normal
-0.90984	9.11466	LN-normal
-11.4732	-4.43834	LN-normal
0.228015	8.52075	LN-normal
-0.799822	2.99649	LN-normal
6.71063	-7.54282	LN-normal
6.8492	-7.55402	LN-normal
-0.878234	1.79156	LN-normal
-0.955528	2.71462	LN-normal
-1.50129	2.71972	LN-normal
-0.878462	3.75338	LN-normal
-0.0005424	3.10027	LN-normal
-1.09762	3.22068	LN-normal
5.03927	-6.12382	LN-normal
-1.03397	7.51208	LN-normal
7.04399	-7.62101	LN-normal
-0.919552	7.78131	LN-normal
-11.361	-5.24983	LN-normal
0.00980181	8.34086	LN-normal
0.15528	8.74078	LN-normal
-1.39258	3.28444	LN-normal
-1.48528	2.85252	LN-normal
6.68398	-7.46327	LN-normal
7.3806	-7.47922	LN-normal
-0.939615	2.81925	LN-normal
-11.209	-0.966185	LN-normal
4.31834	-6.19369	LN-normal
-0.836379	3.56766	LN-normal
6.55407	-7.42554	LN-normal
4.846	-6.62466	LN-normal
-0.0241797	1.84964	LN-normal
-0.926128	2.5038	LN-normal
7.1806	-7.30617	LN-normal
-1.39258	3.19185	LN-normal
-10.993	0.194349	NT
1.32291	-4.30689	NT
-9.70953	0.724232	NT
-7.41716	5.16156	NT
-7.1217	4.61454	NT
-0.169327	-5.60391	NT
-6.24803	5.1072	NT
-0.195428	0.0170158	NT
-9.91812	-0.108414	NT
-2.41937	7.31743	NT
-0.10644	9.63134	NT
-3.81478	6.17463	NT
-0.709444	9.03043	NT
-10.2393	-0.0238555	NT
-10.4077	-4.2902	NT
-7.30868	4.58922	NT
-12.5697	-4.62245	NT
-12.5538	-4.20706	NT
-7.22259	5.22424	NT
-2.90186	7.32025	NT
-4.2757	7.21048	NT
-3.29596	6.65641	NT
-2.14133	8.25752	NT
-10.4161	-4.42166	NT
-10.6728	0.215522	NT
-3.15718	7.49369	NT
-3.53528	7.7288	NT
-2.32769	7.33186	NT
-3.7525	7.32142	NT
-2.22161	7.24407	NT
-10.1566	3.89386	NT
-4.70936	7.13214	NT
-10.3582	-4.01748	NT
-0.738723	8.57386	NT
1.52098	6.84551	NT
0.249642	-0.418244	NT
-2.41541	7.27555	NT
-0.968156	9.05089	NT
-7.56228	4.63662	NT
-1.73098	5.24292	NT
-0.899232	8.87032	NT
0.23887	9.98847	NT
1.55077	6.90394	NT
-3.18247	7.0324	NT
-0.789375	9.1019	NT
-3.14442	7.92592	NT
-7.33733	4.51426	NT
0.814354	9.38634	NT
-0.964091	9.0604	NT
-6.42008	5.28824	NT
-9.47987	3.90995	NT
-2.56007	6.81375	NT
-11.7238	-4.46639	NT
-6.59011	4.89755	NT
-2.3813	7.76314	NT
-11.4514	-4.88402	NT
-1.55746	3.13957	NT
-3.24532	7.34924	NT
-1.58377	3.03426	NT
-10.3396	2.57569	NT
0.370972	9.87828	NT
-3.1369	7.46603	NT
-3.80809	6.85109	NT
-7.08984	4.91548	NT
6.14853	-6.62016	NT
-9.44825	4.14987	NT
-11.606	-1.54545	NT
-2.17103	7.94964	NT
-1.11046	8.20152	NT
-11.3129	-3.66154	NT
-0.767949	8.92885	NT
-10.9033	4.62623	NT
-3.52678	7.54558	NT
-9.69665	-0.0318921	NT
-9.76854	2.85899	NT
-2.14668	8.16623	NT
-2.18247	8.26996	NT
-0.709265	-5.72378	NT
-1.00686	1.84631	NT
-0.0020526	9.13419	NT
-0.709796	8.612	NT
-12.167	-5.31216	NT
-5.69934	5.81258	NT
-0.304905	8.66954	NT
-1.23502	7.18149	NT
-0.146117	6.22791	NT
-3.24702	6.47653	NT
-11.8403	3.89165	NT
-3.60479	7.62128	NT
-11.0661	3.79952	NT
-0.310721	8.92556	NT
-2.95253	7.71869	NT
-2.2174	7.50704	NT
-0.125399	9.23104	NT
-2.6474	7.76385	NT
-0.386793	8.55475	NT
-0.804284	-3.25103	NT
-0.676759	7.90248	NT
-7.24658	4.56239	NT
-3.54626	7.31732	NT
0.365366	9.84322	NT
-1.69975	3.49755	NT
-0.52572	8.17751	NT
-2.21536	7.06999	NT
-6.53374	4.92355	NT
1.79842	7.55032	NT
0.728244	-4.53543	NT
-10.5225	4.15585	NT
-2.89082	7.09385	NT
-0.291027	9.7164	NT
-3.51704	7.21547	NT
-10.7305	-5.46319	NT
-0.901325	8.54693	NT
-10.5783	-0.252497	NT
-0.391734	6.30738	NT
0.273515	-5.60018	NT
-11.7785	-3.66187	NT
-2.845	7.38729	NT
-0.783269	9.18114	NT
1.51973	7.03372	NT
-0.909801	0.926602	NT
-10.1876	1.14795	NT
-2.43469	7.75309	NT
-0.040637	8.83042	NT
-12.0755	-4.01936	NT
-7.36733	4.46377	NT
0.190956	9.70078	NT
-0.298605	9.75186	NT
-10.6969	0.174208	NT
-0.708755	9.18364	NT
0.142131	9.11447	NT
-1.18236	6.22314	NT
-2.46592	7.57011	NT
-2.48972	7.89449	NT
-0.843557	8.30343	NT
-0.575737	8.65308	NT
1.65655	7.2734	NT
-3.6692	6.85061	NT
-9.86066	3.6294	NT
-0.163653	8.82125	NT
0.443119	9.30236	NT
-0.55985	8.33061	NT
-1.01843	7.93112	NT
-11.1118	4.80419	NT
-2.542	6.95938	NT
-0.521534	9.46718	NT
-7.22077	4.71771	NT
-3.89464	7.21253	NT
-11.5748	-0.873369	NT
-2.16261	6.8724	NT
0.420164	9.84178	NT
-1.47098	2.94981	NT
5.90094	-6.1055	NT
-2.32298	7.70884	NT
-0.30271	9.70864	NT
-2.2089	8.25121	NT
-12.2964	-3.78513	NT
-1.0835	3.90376	NT
-12.2397	-5.23133	NT
0.116913	6.30107	NT
-7.02266	5.01156	NT
-7.59653	4.78139	NT
-10.0094	4.48797	NT
-3.05742	7.10059	NT
-9.87178	2.20567	NT
-6.15149	5.28941	NT
-11.4069	-0.548638	NT
-0.523844	9.51617	NT
-2.36828	7.98412	NT
-12.3613	-5.13678	NT
-10.1357	1.02527	NT
1.06872	-4.56336	NT
-6.33276	5.28259	NT
0.0502345	6.30547	NT
-6.66855	4.84206	NT
0.559729	-5.49151	NT
-0.467597	9.68297	NT
-7.90399	4.81374	NT
-10.73	-4.98176	NT
-6.52422	5.17695	NT
-7.1962	4.43261	NT
-0.103465	8.66183	NT
-2.21676	6.58937	NT
-10.6712	-0.111349	NT
-0.699542	8.77473	NT
-11.6639	-5.2711	NT
-11.5058	-1.21302	NT
-2.43825	7.29365	NT
-7.15431	4.88169	NT
-9.84832	3.92423	NT
-9.61326	4.31033	NT
-6.23855	5.11133	NT
-10.1923	0.269883	NT
-10.6619	-4.0627	NT
-0.125239	9.60497	NT
-3.94807	7.2614	NT
-11.836	4.28926	NT
-10.737	4.02424	NT
-2.48903	7.80133	NT
-2.22502	6.56357	NT
-0.384019	-0.330343	NT
-0.594769	8.89788	NT
-0.0419292	-5.80738	NT
-0.922466	-0.976272	NT
-7.06666	4.9649	NT
-9.20152	4.05263	NT
1.48204	7.69925	NT
-12.0795	-5.16341	NT
-7.49312	4.77236	NT
-2.09804	6.61208	NT
-2.53913	6.2464	NT
-3.65209	7.9681	NT
-12.4361	-4.97578	NT
-1.22529	8.99588	NT
-2.84627	7.84513	NT
-7.22819	4.51249	NT
-12.2822	-4.43208	NT
-4.76579	6.97263	NT
-0.272274	6.23558	NT
-11.8511	4.16741	NT
-9.84626	2.40741	NT
-8.04561	4.73462	NT
-3.25369	6.77551	NT
-10.0773	2.91056	NT
0.0152661	9.85729	NT
-7.64456	4.84891	NT
-10.172	3.3642	NT
1.55449	7.66855	NT
-10.4197	-4.17057	NT
-0.0851618	9.20837	NT
-1.19721	8.04443	NT
-1.06674	8.42398	NT
-8.03618	4.70054	NT
1.70771	8.88122	NT
-0.219119	9.46215	NT
-5.8999	5.45597	NT
-1.20305	7.29095	NT
-5.50132	6.05328	NT
-7.57593	4.87562	NT
-0.849617	9.2295	NT
-0.729288	8.49065	NT
6.81621	-7.56159	NT
-1.88593	7.1733	NT
-10.4234	-4.19148	NT
-6.53621	4.86016	NT
-10.6323	4.35211	NT
1.67139	7.09357	NT
0.609998	9.95613	NT
-2.5918	8.22901	NT
-2.52425	8.0823	NT
-7.73178	4.90876	NT
-10.2792	-4.04063	NT
-2.7009	7.44022	NT
1.48172	6.64172	NT
-7.02907	4.64084	NT
-10.1863	1.20534	NT
-0.213336	6.34031	NT
-6.69241	5.16694	NT
-10.122	1.25169	NT
-11.6069	-1.69516	NT
-1.30513	3.16642	NT
-3.04232	7.10002	NT
-3.48962	7.51665	NT
-11.2383	0.267407	NT
-9.56545	3.6696	NT
-2.27887	7.28656	NT
0.581835	9.83875	NT
-2.75166	6.59035	NT
-0.879008	8.63851	NT
-7.63624	4.51977	NT
-9.70222	4.0574	NT
-2.7192	7.21873	NT
-2.61233	7.6999	NT
-2.30325	8.09401	NT
-1.89321	6.473	NT
-3.83462	7.85315	NT
-9.71268	3.87541	NT
-10.5872	0.329217	NT
-1.03779	-0.647513	NT
-12.3123	-4.16887	NT
-11.3507	-0.6601	NT
-0.606158	9.16851	NT
-10.6635	-4.83976	NT
-2.17061	5.86552	NT
-1.45666	3.74338	NT
4.75748	0.307953	NT
-2.3643	7.19058	NT
-2.46768	7.90058	NT
-12.4691	-4.99801	NT
-11.4775	-1.69143	NT
-7.31984	5.0913	NT
-10.8181	0.28608	NT
-2.94369	7.79933	NT
-0.979983	6.27701	NT
0.300906	10.0309	NT
1.67394	7.73753	NT
-4.7297	6.68899	NT
-1.73933	3.81973	NT
0.0601739	9.81475	NT
-10.7729	0.176699	NT
-10.7502	-4.54007	NT
0.782479	9.57559	NT
-10.7861	1.76951	NT
-12.0188	-4.02166	NT
-1.91422	2.25121	NT
-1.60625	3.99735	NT
-12.0416	-3.8785	NT
-10.0544	3.41781	NT
0.459325	9.71166	NT
-3.0739	7.64229	NT
0.289628	9.4678	NT
0.487681	3.08451	NT
-6.87894	5.092	NT
-7.10891	5.09655	NT
-2.58565	7.32397	NT
-2.00897	7.78633	NT
-0.398645	-0.827246	NT
1.42693	7.20062	NT
-6.0446	5.47292	NT
-10.4236	-4.17385	NT
-3.26126	6.58785	NT
-9.46113	3.58661	NT
-0.649843	9.31496	NT
0.467314	9.95338	NT
-10.2673	3.68321	NT
-11.4926	-0.645171	NT
-10.572	0.366051	NT
-1.4295	2.79091	NT
-4.87834	6.71336	NT
-3.45585	7.24226	NT
-11.477	-1.51794	NT
-2.49573	6.4815	NT
-6.80865	4.65106	NT
-1.43242	7.80252	NT
1.60049	9.15753	NT
-7.29899	4.66731	NT
-2.17984	6.65046	NT
-12.3796	-5.02932	NT
-11.225	4.45957	NT
-0.0945321	-0.280291	NT
-0.417504	9.34332	NT
-2.4655	7.09987	NT
-1.64987	6.7381	NT
-0.786463	0.0548956	NT
1.46141	7.20705	NT
-0.529546	-5.84345	NT
-10.8537	3.93442	NT
-1.713	3.03817	NT
-3.09698	7.2347	NT
-11.0162	-5.38944	NT
-7.53902	4.89681	NT
-11.8641	-1.48636	NT
-7.66807	4.92581	NT
-7.5054	4.99974	NT
-0.218581	-0.89925	NT
0.257892	9.93723	NT
-0.506064	8.9945	NT
-11.0525	4.37763	NT
-1.6708	3.26648	NT
-1.84298	3.49296	NT
-10.8988	-4.35046	NT
-10.6919	2.61463	NT
-11.4776	-1.23419	NT
-10.9053	-4.19066	NT
1.71371	7.46056	NT
-0.411059	-1.97394	NT
-11.411	-0.742032	NT
-0.570377	-5.67322	NT
-4.23501	7.14319	NT
-11.1323	-0.350285	NT
-0.273429	8.71526	NT
-6.27661	5.31776	NT
-7.44575	4.71498	NT
-5.9867	5.49419	NT
-9.79098	4.17502	NT
-7.44311	4.75064	NT
4.85609	-6.15893	NT
1.57184	6.59392	NT
-12.2151	-4.18668	NT
-11.7802	-5.3125	NT
-6.58366	5.32958	NT
0.590154	8.9467	NT
-12.2748	-3.62567	NT
-12.2607	-4.93181	NT
-12.2889	-3.6868	NT
-0.32959	9.30193	NT
-3.00303	6.91326	NT
-6.64365	5.17612	NT
-3.82816	7.1022	NT
-9.77995	2.96805	NT
-2.25201	7.74732	NT
-3.27747	7.48891	NT
-7.35787	4.54697	NT
0.598693	9.76365	NT
-10.8004	0.199349	NT
-1.56512	3.63733	NT
-6.05785	5.2473	NT
-0.737161	9.14229	NT
-6.55045	4.97065	NT
0.0442854	9.94527	NT
-6.26504	5.18131	NT
-9.28418	3.99165	NT
-0.854967	8.13542	NT
-12.2446	-2.99227	NT
0.249838	9.41081	NT
-1.75088	3.75726	NT
-11.8981	4.0049	NT
-10.151	-0.186482	NT
-1.68782	3.26314	NT
-2.42697	8.09156	NT
-0.550895	-5.95596	NT
-2.96815	7.13322	NT
-12.562	-4.65424	NT
-6.71958	5.12862	NT
-0.624828	8.87222	NT
0.548536	-5.23332	NT
-2.1348	6.94866	NT
-7.22706	4.56309	NT
-10.5936	0.255937	NT
-10.855	-0.222804	NT
-3.14197	6.86599	NT
1.61561	6.64017	NT
-12.3298	-4.99117	NT
-11.3771	4.19543	NT
-0.596068	9.37545	NT
-1.53401	2.78589	NT
0.0387472	-5.85061	NT
-0.225115	8.83825	NT
-10.704	3.27301	NT
-7.01047	4.88685	NT
-0.650302	-1.35864	NT
-0.866531	-3.50645	NT
-2.78229	6.76265	NT
-2.85339	6.97601	NT
-0.936614	7.93053	NT
-11.0026	-5.25713	NT
-1.64595	4.20578	NT
-10.9243	-5.21822	NT
1.06935	-0.510119	NT
-0.205908	6.20807	NT
-0.379443	6.34469	NT
-1.67065	3.85967	NT
-7.8106	5.09178	NT
-0.237321	-6.20325	NT
-7.35211	4.94409	NT
-7.29051	4.89753	NT
-0.689398	8.72852	NT
-0.701145	8.01287	NT
-10.2761	-4.20491	NT
-3.45258	8.02313	NT
0.480258	9.9819	NT
0.457403	1.32367	NT
-0.869392	8.29918	NT
-10.4773	0.164753	NT
-0.517077	8.58081	NT
-12.5064	-3.82913	NT
-10.9718	-0.741882	NT
-7.3684	4.93308	NT
-10.9888	-5.23604	NT
-0.594985	8.85396	NT
-3.37713	7.92872	NT
-1.05048	7.58156	NT
-0.574751	8.00564	NT
-0.167091	9.55001	NT
-0.796052	-1.0326	NT
-0.0950519	6.31008	NT
-6.27839	5.00537	NT
-0.934778	7.92411	NT
-7.21567	4.52612	NT
-1.09133	7.50644	NT
-1.04178	8.13117	NT
-0.913076	8.02973	NT
-0.821117	8.07483	NT
-11.9309	4.09162	NT
-1.74622	5.25999	NT
-0.103316	9.79601	NT
-11.0431	-0.702613	NT
-0.676257	-1.16136	NT
-0.832564	8.98722	NT
-1.10917	2.52868	NT
-6.49966	5.07789	NT
-6.34901	5.10592	NT
0.198162	1.99438	NT
-10.0814	2.3656	NT
-3.84366	7.10228	NT
0.0297826	9.53895	NT
-0.513078	9.48745	NT
1.57708	7.20669	NT
-10.4648	-4.4528	NT
1.52472	7.48277	NT
-2.90662	8.00281	NT
0.0850332	9.67472	NT
6.75767	-6.28973	NT
-10.2629	2.90295	NT
-0.737826	8.0684	NT
-2.37837	6.81827	NT
-6.42713	5.32878	NT
-7.13811	4.67461	NT
-0.734904	0.24652	NT
-12.55	-4.51786	NT
-10.0626	2.92646	NT
-10.4175	-4.31772	NT
-3.1518	6.8746	NT
-2.89295	7.89771	NT
-10.9577	-4.26852	NT
0.600276	0.118596	NT
-1.71301	5.43566	NT
-0.465302	5.81204	NT
-0.431854	9.20111	NT
1.50409	9.16404	NT
3.69347	-2.8212	NT
-0.0960159	9.22096	NT
-2.66529	6.99996	NT
-0.497434	6.05072	NT
-2.9026	7.41511	NT
-3.77825	6.94198	NT
-12.5461	-4.39992	NT
-11.5332	-0.490097	NT
-0.169926	8.64116	NT
1.75983	7.63303	NT
-4.06383	7.54105	NT
-0.748379	5.85991	NT
-6.50823	5.04906	NT
-7.34368	5.06246	NT
0.538089	9.54408	NT
-0.549721	8.48834	NT
-2.09036	2.41999	NT
-8.00685	4.75339	NT
-6.3074	5.20695	NT
-11.9771	-2.3735	NT
0.684753	9.62406	NT
-10.3721	3.12423	NT
-11.595	3.76839	NT
-10.8076	4.11507	NT
1.00201	9.24528	NT
-10.4186	4.01557	NT
-10.2747	-0.526831	NT
-3.94288	7.84908	NT
-9.46902	3.68035	NT
-1.33224	6.33465	NT
-7.27333	4.82145	NT
-7.49489	4.47535	NT
0.208692	9.7931	NT
-11.8211	4.41677	NT
-0.707826	6.24119	NT
-11.8433	4.18406	NT
-0.279781	-6.16509	NT
-10.6755	-0.0672087	NT
-12.2391	-5.23981	NT
-0.484209	6.32392	NT
0.71234	-5.24999	NT
-0.159414	9.62242	NT
-7.076	4.82007	NT
-0.747207	8.3348	NT
-11.8595	4.23277	NT
-1.89739	8.42772	NT
0.475355	9.62721	NT
-2.6614	6.676	NT
-3.47622	7.53387	NT
-10.5153	0.306617	NT
-10.3111	3.64649	NT
-12.5967	-4.19371	NT
1.70007	0.725676	NT
-10.795	-5.29404	NT
-11.4076	3.44361	NT
-10.6921	4.73543	NT
0.375383	9.98196	NT
0.154253	9.94371	NT
-3.56236	7.39457	NT
-0.239175	9.05011	NT
-1.01299	3.89598	NT
-11.9144	4.00683	NT
-6.26475	5.41134	NT
-3.06404	7.01132	NT
-7.45196	4.58138	NT
-0.550066	9.33355	NT
-6.49585	4.95484	NT
0.957638	9.40266	NT
-10.9046	4.09169	NT
-9.24658	4.10043	NT
-0.81534	6.16148	NT
-3.86725	6.42766	NT
-0.832214	7.68899	NT
-11.4849	-0.762679	NT
-1.48989	3.49152	NT
-2.72764	7.13845	NT
-10.0764	1.19651	NT
-10.0065	0.345019	NT
-1.63222	4.48522	NT
-2.4622	7.97575	NT
-0.750494	8.4855	NT
-10.107	1.05166	NT
0.0127335	9.74858	NT
-1.08677	9.00452	NT
-10.7026	4.20856	NT
-0.809853	8.75071	NT
0.387598	10.0458	NT
1.21029	9.24704	NT
0.325236	9.96567	NT
1.53136	6.99566	NT
-6.45682	5.18747	NT
0.669296	9.66258	NT
-2.62879	7.67101	NT
-11.4699	-1.42332	NT
0.262037	9.73668	NT
-7.75202	4.94033	NT
0.647051	9.71129	NT
-0.353222	9.02923	NT
-1.88205	6.85197	NT
-6.91411	4.84528	NT
-11.9031	3.91976	NT
0.64693	9.81255	NT
-9.97077	3.7281	NT
-10.2336	3.87815	NT
-11.4878	-1.37075	NT
-7.30269	4.9699	NT
-0.276932	9.0472	NT
-6.53483	4.96786	NT
-3.19766	6.93729	NT
-3.67222	7.14339	NT
-1.04879	7.80595	NT
-0.388318	-6.20301	NT
0.580635	10.0434	NT
0.0383857	9.50216	NT
-12.1387	-2.62536	NT
-0.551249	8.87125	NT
-1.56743	5.59737	NT
-11.4511	-1.27712	NT
2.80426	0.80258	NT
-11.0651	-0.0703774	NT
-0.017474	9.11133	NT
-10.6572	3.35628	NT
1.23722	7.05087	NT
-7.36829	5.04081	NT
-12.5671	-4.41083	NT
-1.68854	3.18345	NT
-0.735154	-5.68596	NT
-2.60026	6.5377	NT
-12.2108	-3.98549	NT
-7.74768	4.7726	NT
-10.5833	0.265703	NT
1.52819	6.79549	NT
-11.5033	-1.2487	NT
-5.67614	5.81747	NT
0.237937	9.94186	NT
-0.721634	9.12906	NT
-9.48131	2.34099	NT
0.789946	9.6764	NT
-1.45748	4.85936	NT
-6.31086	4.99726	NT
-9.79702	2.89543	NT
-10.935	3.74175	NT
-10.6452	-4.52056	NT
-0.425763	9.23484	NT
-1.71281	3.55262	NT
-0.874084	1.29082	NT
-2.93679	7.72653	NT
1.72815	7.43975	NT
-2.59501	7.76828	NT
-3.26019	6.77708	NT
-0.245167	-1.94071	NT
-0.849485	8.44787	NT
-3.82148	7.0296	NT
-10.1036	4.40217	NT
-7.60866	4.69348	NT
0.541045	9.66712	NT
0.170463	9.86451	NT
-10.7826	4.43439	NT
-3.82055	7.45744	NT
-11.2598	-3.90649	NT
-0.840198	8.28225	NT
0.124622	9.77689	NT
-3.7832	7.4181	NT
-1.28227	7.61386	NT
-2.29816	7.51979	NT
-6.69445	4.80649	NT
-1.1289	2.07255	NT
-12.4636	-4.08254	NT
0.179374	9.86118	NT
-6.75087	4.90162	NT
-2.14972	8.31666	NT
1.90027	7.40415	NT
-6.63488	4.85501	NT
-10.9541	-4.36691	NT
-1.28971	7.92581	NT
-11.855	-4.64969	NT
-3.08528	7.02905	NT
-1.71034	5.29847	NT
-1.05286	8.57456	NT
-1.1293	1.96473	NT
-11.7016	-5.48583	NT
-1.1906	7.5496	NT
0.145317	9.5471	NT
-0.382822	9.57833	NT
-7.43295	5.12282	NT
-10.0798	3.00371	NT
-7.18836	5.02965	NT
-11.4102	-3.56411	NT
-7.03958	4.7122	NT
-10.8925	-4.18364	NT
-8.03363	4.71693	NT
0.45212	9.50361	NT
-0.602228	8.32229	NT
2.63538	0.516596	NT
1.71154	7.58613	NT
-4.39245	6.95213	NT
-11.0339	-0.768757	NT
-2.63482	6.37497	NT
-2.72411	7.06973	NT
1.65831	7.31611	NT
-0.368427	9.67363	NT
1.68811	7.19966	NT
-2.70958	7.94379	NT
-6.13129	5.17357	NT
0.722528	9.53372	NT
-4.23452	6.49795	NT
-3.70702	7.64101	NT
0.0522331	1.55945	NT
-0.778113	0.0612212	NT
-0.440749	9.14997	NT
-3.20858	7.62455	NT
0.643992	9.75757	NT
-9.15452	4.08125	NT
-4.83555	6.78211	NT
-2.63409	7.44169	NT
-7.22123	5.20088	NT
-0.416695	8.70873	NT
-0.687254	-3.36425	NT
-1.06132	9.19339	NT
-2.87078	7.44569	NT
-11.5536	-4.05624	NT
-10.1503	3.75034	NT
-10.3992	3.71482	NT
-0.492291	8.58004	NT
-6.84569	4.71322	NT
0.799715	-2.84036	NT
-0.0545398	9.27274	NT
-10.3798	0.121018	NT
-1.07999	-2.4726	NT
0.484973	3.22385	NT
-2.95153	6.96611	NT
-7.55903	4.69104	NT
-4.68718	6.79244	NT
-0.678394	8.91334	NT
1.81888	9.16956	NT
-10.3473	2.93918	NT
-10.3595	3.59223	NT
-1.52357	5.17211	NT
0.0277556	9.5401	NT
-10.979	-0.289126	NT
1.47238	7.35151	NT
-6.94477	4.55755	NT
-6.12381	5.15956	NT
-1.0346	8.51237	NT
-10.7	0.0542868	NT
-2.50483	2.52361	NT
-11.0108	-0.524634	NT
-12.0173	-5.29558	NT
-2.45869	7.39905	NT
-0.48498	8.84604	NT
-0.905109	7.68333	NT
-0.14032	9.34466	NT
-3.11522	7.94768	NT
-0.936234	8.7617	NT
-10.1229	-0.114903	NT
-1.03807	1.9352	NT
-6.22544	5.12034	NT
-9.56043	3.96363	NT
-11.2358	-0.156456	NT
-11.7244	-2.89106	NT
-1.34752	3.10271	NT
-7.04759	5.20189	NT
-10.2136	2.75836	NT
-0.414334	1.34696	NT
-11.5888	-0.53271	NT
-10.4704	-4.55316	NT
-0.386764	9.08192	NT
-2.69033	7.70169	NT
-0.674428	8.54058	NT
-1.97619	7.23348	NT
-0.0812453	9.47567	NT
-12.467	-3.47273	NT
4.46832	-6.30888	NT
1.49296	6.70446	NT
-11.7747	4.3666	NT
-2.43822	7.01744	NT
-10.3868	0.067528	NT
-12.1502	-3.44849	NT
1.55353	7.20097	NT
-9.62168	3.25704	NT
-0.30524	0.0846699	NT
-10.8701	1.86892	NT
1.44177	7.42529	NT
-6.26747	5.22525	NT
-1.52578	4.00507	NT
-2.17813	7.2673	NT
-0.348714	9.62714	NT
-11.9583	-4.32029	NT
-0.368604	8.48702	NT
-4.22154	6.4111	NT
-3.37979	6.49525	NT
-11.1675	4.70199	NT
-0.170084	6.28094	NT
-2.38044	7.97221	NT
-6.39636	5.27577	NT
-0.127106	9.74473	NT
-11.3247	-4.10222	NT
-3.07261	6.93696	NT
-6.97843	4.75232	NT
1.66187	7.46239	NT
-10.9875	4.14445	NT
-0.415262	-5.74735	NT
-11.2603	-0.233001	NT
-1.23908	-2.39083	NT
-3.05581	6.9381	NT
-1.99247	8.2994	NT
-0.593006	9.28314	NT
-2.31841	7.9594	NT
-0.523379	6.28917	NT
-3.91751	7.83314	NT
0.742222	6.72696	NT
-7.62128	5.01006	NT
-0.375913	8.60881	NT
0.505226	-5.17703	NT
0.9909	-4.81258	NT
-7.60525	4.94914	NT
5.95496	-6.26697	NT
-1.53399	4.03462	NT
-7.23084	4.54531	NT
-0.806794	8.74735	NT
-10.7503	4.81587	NT
-1.05404	7.86413	NT
0.707228	-5.35856	NT
-11.2285	-5.57017	NT
-9.24164	4.16141	NT
-11.7895	-5.11912	NT
0.252134	9.50389	NT
-0.685438	9.39592	NT
0.0199635	6.34518	NT
-11.1893	-5.72631	NT
-6.65261	5.30828	NT
-11.8691	3.87398	NT
-10.7237	-4.3806	NT
1.67179	7.58969	NT
-8.24307	4.48612	NT
-10.4686	0.325957	NT
1.07065	-4.7868	NT
1.61072	7.71812	NT
-1.72252	3.05848	NT
-11.2632	0.345387	NT
-1.82229	7.15603	NT
0.099974	-6.04193	NT
-0.3147	9.69454	NT
0.127423	9.32225	NT
0.790639	-5.24229	NT
-11.9105	3.94748	NT
-2.78907	7.29468	NT
-2.65458	7.89383	NT
-0.947702	2.51722	NT
-0.577478	8.12748	NT
-3.10556	7.92099	NT
-11.3372	-3.25384	NT
-11.7792	-2.1213	NT
-9.85686	2.77362	NT
-0.748335	-6.06798	NT
-2.13533	7.14867	NT
1.78015	7.49724	NT
-7.05167	4.97299	NT
-10.5322	-3.91093	NT
-0.0335858	9.78361	NT
-0.330322	9.01391	NT
-0.44068	9.43615	NT
-11.0604	3.68468	NT
-0.473839	8.56011	NT
0.418004	10.0055	NT
-0.0819577	9.07974	NT
-0.135703	6.38765	NT
-10.2671	0.0416948	NT
0.14793	9.71156	NT
-11.929	4.02368	NT
-1.40643	8.68992	NT
-0.304444	8.73209	NT
-12.5454	-4.32624	NT
-9.94174	3.48374	NT
-2.86537	7.00906	NT
-10.3366	-4.03343	NT
0.0308965	8.94778	NT
-0.775621	-1.67295	NT
-10.7348	0.352624	NT
-5.60618	5.89694	NT
-3.10112	7.58971	NT
-0.507805	9.40437	NT
-0.708742	8.75045	NT
-3.80957	5.95472	NT
-10.4785	-4.1477	NT
-10.3421	3.44205	NT
-7.45965	4.94999	NT
1.54802	6.72526	NT
-10.1695	2.96976	NT
0.473428	10.1091	NT
-7.886	4.46098	NT
-1.51145	3.41776	NT
0.626455	0.960334	NT
1.57428	7.4082	NT
-7.21353	4.58759	NT
-2.38984	8.06851	NT
-1.35611	3.85463	NT
-10.2286	1.04221	NT
-11.2386	2.9667	NT
-0.550008	-3.4957	NT
-7.15248	4.99898	NT
-2.25246	7.83887	NT
1.67671	7.69963	NT
-10.8177	-4.58872	NT
-9.33832	3.99144	NT
-7.28441	5.1488	NT
0.571925	1.46177	NT
-6.23307	5.15518	NT
-9.34037	3.90274	NT
-6.60357	4.83958	NT
-10.9726	4.68325	NT
-12.3998	-4.46114	NT
1.55393	7.20422	NT
-11.1239	-0.0434568	NT
1.36124	7.23109	NT
1.51507	6.72539	NT
0.287296	9.93201	NT
-11.0581	4.31562	NT
0.305541	9.96885	NT
-7.80197	4.7377	NT
-4.27344	7.19915	NT
-0.291296	-5.63673	NT
-2.99572	6.87218	NT
-9.61451	4.06794	NT
-0.744631	6.24201	NT
0.714966	9.8326	NT
-0.403321	9.09194	NT
-2.63035	6.35587	NT
-2.94445	7.16964	NT
-10.5387	0.333099	NT
-1.12031	-0.223244	NT
-6.24067	5.31309	NT
-0.00347417	9.59797	NT
-5.69693	5.78831	NT
-9.38342	3.51916	NT
0.795944	9.61893	NT
-5.86746	5.69996	NT
-10.0151	1.32281	NT
-4.0427	6.94616	NT
-7.87887	4.85693	NT
-11.177	-0.895711	NT
-0.904874	8.15489	NT
-12.1828	-4.91705	NT
-6.24355	5.40191	NT
-6.91984	4.96893	NT
-0.686067	9.20806	NT
-11.007	-0.0605262	NT
-6.26962	5.24913	NT
-2.44252	7.00779	NT
0.317625	9.75294	NT
-11.7774	4.02879	NT
-11.2096	-5.5848	NT
-7.53162	4.8959	NT
-10.8604	-2.84178	NT
-2.67475	7.97206	NT
-12.5779	-4.0569	NT
-0.527249	-5.93583	NT
-11.5318	-4.84296	NT
0.341799	9.48813	NT
-1.72056	8.34837	NT
-0.850036	8.75689	NT
-10.6637	0.077638	NT
-0.190137	1.09389	NT
-1.65183	5.29416	NT
-0.638256	8.87457	NT
-10.5187	-0.570327	NT
-10.8085	0.379513	NT
-2.89059	7.21921	NT
-1.41996	5.15322	NT
-7.57922	5.03012	NT
-7.23337	4.94771	NT
-7.06657	4.45715	NT
-10.6587	0.420626	NT
-10.6216	-5.01161	NT
-1.14945	4.00736	NT
-6.67228	5.07191	NT
-1.37849	4.4251	NT
0.117116	-5.26239	NT
-2.81611	7.48599	NT
-11.1536	-1.4368	NT
-12.5514	-4.73255	NT
-12.3175	-3.08447	NT
-1.58737	4.98243	NT
-3.31219	7.16754	NT
-9.43837	3.72799	NT
-7.57318	4.65015	NT
-6.39196	5.01861	NT
-10.028	-0.0329352	NT
-1.03021	7.77949	NT
-3.02395	6.73846	NT
-1.14252	8.17073	NT
-11.3701	-1.66811	NT
-7.27066	4.90956	NT
-4.05884	7.10499	NT
-10.4108	3.91211	NT
0.498077	9.94263	NT
-4.6517	6.66343	NT
-1.08638	7.13904	NT
-0.966279	6.30359	NT
0.434914	9.54356	NT
-6.97448	5.11362	NT
-5.69487	5.77225	NT
-7.82831	4.84097	NT
-2.0076	8.2504	NT
0.526115	10.0127	NT
1.6932	7.47479	NT
-6.18239	5.1752	NT
-3.32765	7.20345	NT
-2.93511	7.5052	NT
6.666	-7.41368	NT
-4.61936	7.28364	NT
-0.388078	9.28216	NT
-2.02144	7.9995	NT
-12.0367	-5.06867	NT
-3.62428	7.05057	NT
-7.54919	4.94912	NT
-0.953294	8.97163	NT
-11.8991	3.89784	NT
-11.5619	-1.17071	NT
-11.9436	3.99139	NT
-3.54967	7.34692	NT
-11.1348	-3.30596	NT
-10.3848	2.67791	NT
-3.6618	7.79138	NT
-2.79916	6.95835	NT
-6.70481	5.12906	NT
-0.827036	8.1819	NT
-3.69068	7.19306	NT
-1.2827	8.96371	NT
-9.57832	4.07744	NT
-10.3928	-4.20585	NT
-10.0027	1.38438	NT
-2.06249	6.80907	NT
-4.40579	7.01371	NT
-7.46979	4.75257	NT
-0.350604	-6.14608	NT
-5.40676	6.17386	NT
-1.9068	7.58482	NT
-3.68275	7.70363	NT
0.411814	9.97897	NT
-6.46933	5.05325	NT
-2.60402	6.89948	NT
0.542817	3.0716	NT
-9.99712	1.19335	NT
-2.90211	7.03449	NT
-1.60369	4.03163	NT
1.73085	7.48931	NT
-1.33107	3.19821	NT
-0.187596	9.38832	NT
1.80305	7.40346	NT
-1.66403	3.29768	NT
-9.79733	3.35794	NT
-12.4135	-4.33588	NT
0.400283	-5.70302	NT
-1.46199	3.06519	NT
-1.15442	0.251188	NT
-7.09219	5.06461	NT
2.14893	8.80947	NT
-0.996738	-2.08191	NT
1.91864	7.43456	NT
-1.55237	4.05061	NT
-6.22022	5.31464	NT
-7.49902	4.73417	NT
0.116649	9.71197	NT
-10.9983	-4.2088	NT
-10.6486	-0.487333	NT
-0.937658	8.81983	NT
-1.40089	-1.03377	NT
-10.4846	0.198893	NT
-2.84203	6.66563	NT
-10.4892	4.34614	NT
-3.28026	7.66631	NT
-0.893637	0.950525	NT
-0.0710705	9.67784	NT
-1.06579	8.66412	NT
-10.7643	-4.45959	NT
-1.71057	8.58607	NT
-0.142632	9.01101	NT
-1.15517	-2.61579	NT
-0.866119	3.11901	NT
-11.8098	4.26909	NT
-9.65924	4.38675	NT
-0.641127	-1.04576	NT
-0.835968	7.91835	NT
-11.1382	-3.53077	NT
-1.40697	3.10383	NT
-11.9191	4.03588	NT
-10.5541	-4.59123	NT
-10.6097	0.308469	NT
-0.507682	-1.30407	NT
-2.13769	7.71595	NT
-0.98266	0.759751	NT
0.355884	9.88877	NT
-9.68398	3.69866	NT
-0.608708	6.23782	NT
-2.55343	7.64106	NT
-12.3819	-4.94243	NT
-10.1095	3.90463	NT
-10.5145	-4.61753	NT
-2.2248	7.88369	NT
1.85504	7.29848	NT
-5.39324	6.00416	NT
-11.8162	-4.08152	NT
-7.35987	5.17776	NT
-0.923968	9.28985	NT
-0.75615	6.1678	NT
-9.8858	0.999727	NT
-11.4937	-0.920291	NT
-0.329666	9.19334	NT
-0.0394706	9.3156	NT
-7.30256	4.4841	NT
-0.870243	8.57396	NT
-3.3267	7.52966	NT
-1.45345	3.9857	NT
-2.68137	7.38318	NT
0.00928426	9.35257	NT
-7.3098	4.97606	NT
-1.69535	2.49741	NT
-0.439228	6.34257	NT
-0.98652	7.67212	NT
-2.22415	7.92286	NT
-6.84281	5.19146	NT
-11.086	-0.807859	NT
-7.10084	4.87155	NT
-0.178461	9.56767	NT
0.838177	-5.1424	NT
-7.42581	5.16603	NT
0.633151	-5.27552	NT
-1.00849	8.81743	NT
-3.48984	7.23733	NT
0.226898	9.22186	NT
-6.49429	4.93684	NT
-7.05054	4.70937	NT
0.112432	9.42316	NT
-4.16464	7.1158	NT
-10.0601	-0.127107	NT
-0.847713	-1.26775	NT
-2.31956	8.01988	NT
0.338884	9.39236	NT
-9.49929	3.81281	NT
-12.0476	-4.20744	NT
-0.0761656	-6.06484	NT
-0.0127794	9.4195	NT
-11.3224	-3.71378	NT
1.61729	7.36339	NT
-0.698768	8.64569	NT
0.328983	9.29142	NT
-9.95502	-0.141393	NT
-9.80779	3.93039	NT
-3.37879	7.47265	NT
-5.11499	6.39931	NT
-8.01433	4.46562	NT
-0.558675	9.32651	NT
-12.5723	-4.29902	NT
-2.38459	7.93922	NT
-9.63705	2.45386	NT
-0.696035	6.49295	NT
-1.17447	3.35613	NT
-2.57782	6.70622	NT
-0.778773	3.31272	NT
2.98859	1.05345	NT
5.48669	-6.01811	NT
-0.449856	0.247575	NT
-0.582996	3.54495	NT
2.4489	0.813104	NT
0.433966	1.8041	NT
0.415606	1.316	NT
6.3576	-6.07599	NT
-0.370366	1.60032	NT
-1.28107	2.55107	NT
3.79509	0.858121	NT
0.885823	7.2366	NT
-0.486809	0.0507009	NT
-1.54308	3.43806	NT
-0.946013	1.59224	NT
-0.890107	2.58965	NT
5.83661	-6.31303	NT
0.287227	1.9667	NT
-1.10767	6.23662	NT
4.57537	-6.3254	NT
-0.907601	3.67692	NT
7.92361	-6.5013	NT
6.22416	-6.39428	NT
-6.56009	4.83046	NT
0.6268	3.12419	NT
-1.15719	-0.0216115	NT
-1.05328	-1.97421	NT
5.06381	-5.41781	NT
6.54876	-6.70071	NT
-0.543007	-0.194762	NT
-0.685076	-0.366162	NT
4.08511	1.02132	NT
6.08442	-6.78148	NT
-1.53507	0.93192	NT
8.14903	-7.21697	NT
-2.21065	7.15479	NT
-0.130161	2.0979	NT
-1.35608	8.88385	NT
0.629348	9.44519	NT
-1.20062	3.80797	NT
-1.03092	-3.06957	NT
-0.915304	2.44228	NT
7.95939	-7.38924	NT
-1.33554	-2.3888	NT
-0.233031	6.45278	NT
-2.48417	6.66455	NT
-4.03507	7.84091	NT
-11.1284	4.47881	NT
-11.7035	-5.26809	NT
-12.03	-5.08253	NT
-0.44665	-6.13951	NT
-11.381	-4.52705	NT
-0.852988	-5.85239	NT
0.696048	-5.21435	NT
-0.939669	8.3963	NT
-7.71039	4.94704	NT
-12.1748	-4.16154	NT
-2.02591	7.6555	NT
-11.5049	-4.66275	NT
-1.96296	1.54811	NT
-7.5678	4.49565	NT
-11.5206	-4.34157	NT
-12.1068	-3.88635	NT
-11.6272	-5.41596	NT
-10.2853	-4.06718	NT
-0.0429355	9.39404	NT
-11.1008	-4.24667	NT
-10.52	0.047098	NT
-11.1045	3.72059	NT
-4.63901	6.50062	NT
-11.5642	-1.27428	NT
-2.14476	7.52836	NT
-10.9515	1.43126	NT
-1.85698	3.53168	NT
-10.7733	-5.4056	NT
-10.4791	4.0443	NT
1.3063	-4.39353	NT
-11.4966	-5.40877	NT
-9.67385	2.3189	NT
-10.8217	0.0601411	NT
-10.8134	-0.0792943	NT
1.6456	6.65967	NT
-3.65075	7.41845	NT
-11.5576	-5.5325	NT
-10.8148	-5.26972	NT
-11.1929	4.52533	NT
-2.15018	7.71631	NT
-12.1125	-5.35865	NT
-1.52762	4.43835	NT
-0.120128	9.49321	NT
-1.99048	6.80055	NT
-0.672997	8.66027	NT
-11.9861	-4.52359	NT
-0.693566	6.04265	NT
-11.2926	-5.61411	NT
-11.6969	4.35634	NT
-10.1103	2.94061	NT
-11.8985	-2.57583	NT
1.64779	6.85605	NT
-10.3554	2.85496	NT
-11.0502	4.45152	NT
1.59417	6.66091	NT
-11.8994	-4.18428	NT
-3.6644	7.23149	NT
-7.78879	4.82596	NT
-5.0078	6.58901	NT
-10.9394	-5.22881	NT
-11.4623	-4.34104	NT
-9.66957	2.27396	NT
-12.0351	-4.30601	NT
-4.87387	6.86878	NT
-11.5411	-3.65573	NT
-10.9182	2.43506	NT
-11.2874	4.11842	NT
-0.243343	9.05188	NT
1.44009	6.96274	NT
-10.9026	-5.11145	NT
-11.7568	-5.11099	NT
-11.4371	-5.46213	NT
-3.22544	7.6411	NT
-12.1364	-3.57489	NT
-1.62146	3.48012	NT
-11.3148	-0.329201	NT
-11.1146	-0.679587	NT
-11.5649	-5.36586	NT
-11.6375	-0.739166	NT
1.33611	9.07061	NT
1.62391	7.12123	NT
-10.4161	-3.98376	NT
-4.77596	7.01396	NT
-11.6911	-2.92115	NT
-9.92008	2.64882	NT
-10.9604	3.65246	NT
-4.81486	6.83599	NT
-4.06416	7.89757	NT
-11.0611	-4.28504	NT
1.60205	6.70529	NT
-10.7176	-3.05828	NT
-10.1888	3.40538	NT
-11.1844	4.88708	NT
-11.0857	-4.10351	NT
-10.9428	-4.24297	NT
-10.6351	2.0667	NT
-1.50677	4.70606	NT
-1.86525	6.95124	NT
-0.638194	9.59993	NT
-11.0476	2.96092	NT
-11.2609	-1.00381	NT
-9.60144	2.27214	NT
-10.1935	2.82269	NT
-11.6779	-5.48401	NT
-10.9428	1.45464	NT
-10.7104	4.75355	NT
1.64096	6.89177	NT
-12.1044	-4.9592	NT
-1.61508	3.90247	NT
-11.3193	-0.172017	NT
-11.6497	-0.755298	NT
-10.4962	4.22353	NT
-11.1043	-5.48462	NT
-2.6593	7.10441	NT
-4.841	6.19659	NT
-0.645809	-6.10623	NT
-10.9198	2.42385	NT
-0.674298	-5.92406	NT
-11.1364	4.82113	NT
-11.1561	-3.96565	NT
0.399617	9.6561	NT
-7.25518	5.02326	NT
-11.1788	-0.992797	NT
-11.2161	-4.17965	NT
-0.217712	9.06277	NT
-10.9408	3.73552	NT
-3.0095	7.129	NT
-11.2701	-1.21422	NT
-11.789	-3.4808	NT
-1.35924	3.85106	NT
-4.57567	6.35895	NT
-11.8584	-2.72544	NT
-10.235	3.3011	NT
-3.13114	7.08852	NT
-11.1016	2.88155	NT
-1.72353	3.30188	NT
-1.89851	7.92148	NT
-1.53975	3.19559	NT
-11.4053	-1.00915	NT
-1.55508	4.42136	NT
-11.9163	-3.71323	NT
-2.50798	7.37081	NT
1.61479	6.97201	NT
-11.3585	4.41903	NT
-11.1747	2.93629	NT
-11.185	-5.73814	NT
-11.5464	-3.53357	NT
-0.193993	6.34021	NT
-7.75065	5.02356	NT
-11.173	-5.78433	NT
-2.63659	7.51679	NT
-11.0828	-4.13419	NT
-1.19459	3.8095	NT
-11.8269	-3.43182	NT
0.55819	9.68252	NT
-3.8522	7.36255	NT
-12.0719	-5.13741	NT
-10.9162	-0.824385	NT
-4.26168	7.06172	NT
-12.0781	-5.14006	NT
-0.643447	8.6006	NT
-10.972	-0.681816	NT
-4.74937	7.09094	NT
-11.6628	4.55554	NT
-9.9662	2.75399	NT
-10.6972	-3.20552	NT
-4.09756	7.88259	NT
-11.1234	-3.8956	NT
-12.0396	-4.19185	NT
-11.4348	-4.14916	NT
-10.949	-4.10989	NT
1.48124	6.71864	NT
-10.0176	-0.0697958	NT
-10.212	-3.76237	NT
-4.17576	7.01887	NT
-11.1966	-5.54257	NT
-11.9816	-2.48265	NT
-4.66563	6.46332	NT
-11.6809	-5.49007	NT
-0.603915	8.93782	NT
-4.44354	7.14611	NT
-12.0827	-4.59786	NT
1.0708	-4.23676	NT
-3.97303	7.15408	NT
-10.1513	4.4355	NT
-4.55268	7.12873	NT
-11.7486	-0.917755	NT
-4.70841	7.21099	NT
-4.68093	7.19029	NT
-11.1146	0.0212657	NT
-11.2409	2.90857	NT
-4.59793	7.10684	NT
-11.422	-4.55385	NT
-11.2401	-5.68233	NT
-1.63623	3.72856	NT
-4.74823	6.54383	NT
1.57501	6.62405	NT
-10.9431	3.80388	NT
-11.8283	-5.42453	NT
-10.5134	0.166151	NT
-4.46774	7.14154	NT
-4.02832	7.9922	NT
-9.7138	3.78281	NT
-10.8903	1.63794	NT
-0.217632	-5.39464	NT
-11.1404	4.55416	NT
-10.2316	3.53236	NT
-10.2896	0.626188	NT
-4.69893	7.08186	NT
-11.0044	-0.87353	NT
-10.834	-4.20761	NT
-1.51974	3.8512	NT
-2.05004	7.82295	NT
-1.38614	3.20426	NT
-4.5331	6.51965	NT
-11.5116	-4.89262	NT
-10.698	-3.08649	NT
-1.71667	7.79882	NT
-11.4775	4.30054	NT
-10.3905	-0.47137	NT
-11.441	-0.51284	NT
-12.3441	-3.45203	NT
-1.78975	2.07483	NT
-11.7708	-4.22289	NT
-9.92217	4.31331	NT
-11.1263	-0.203731	NT
-10.8731	-4.25215	NT
-11.1835	3.87805	NT
-1.01708	-2.88366	NT
-11.239	-5.42227	NT
-10.8793	3.68744	NT
-3.44252	7.64471	NT
0.17154	9.57921	NT
-4.52943	7.02771	NT
-11.3358	4.76804	NT
-12.04	-4.23254	NT
-10.9308	-0.831448	NT
-10.7794	-0.607697	NT
-4.38553	7.1698	NT
-10.0044	3.9615	NT
-4.43541	6.95701	NT
-11.1246	4.9654	NT
-12.4902	-3.68641	NT
-7.64424	4.87716	NT
-6.90558	4.61431	NT
-9.77228	3.65088	NT
-0.436488	-5.47946	NT
-1.87948	6.95226	NT
-11.7498	-3.28437	NT
-12.3047	-3.73355	NT
-10.4598	0.401004	NT
-11.1782	2.8564	NT
-11.0077	4.07362	NT
-11.3975	-5.39219	NT
-11.1287	-1.06581	NT
-11.8124	-5.11318	NT
-10.577	-4.84247	NT
-4.86921	6.78582	NT
-4.59015	6.84796	NT
-11.9479	-3.21913	NT
-11.0215	-3.88424	NT
-10.4946	-0.21573	NT
-10.9582	1.38434	NT
-11.0858	4.7498	NT
0.0362234	-6.19003	NT
-10.7043	0.134588	NT
-0.403042	6.20121	NT
-1.75528	6.8858	NT
-1.78296	6.34925	NT
-4.98568	6.56006	NT
-11.1199	0.75188	NT
-10.4575	3.57276	NT
-11.3571	4.37448	NT
-12.3963	-3.64783	NT
-2.37763	7.94225	NT
-11.1809	-0.521664	NT
-11.6823	-3.97052	NT
1.59959	6.88241	NT
-11.1421	4.85864	NT
-9.13909	3.84267	NT
-10.277	3.45287	NT
-10.6978	4.17931	NT
0.210511	9.74364	NT
-4.54961	6.93506	NT
-12.1136	-4.15179	NT
-4.55581	7.18324	NT
-12.0092	-2.62172	NT
-9.96633	2.59431	NT
-0.333645	6.17611	NT
-12.1415	-3.88492	NT
-9.84674	3.76135	NT
-11.1402	-3.89664	NT
-11.1482	-0.837399	NT
-11.1917	-5.64342	NT
-12.1325	-3.14921	NT
-2.91828	7.81204	NT
-12.0096	-3.70222	NT
-1.60386	3.94948	NT
-0.797838	-5.91022	NT
1.58836	6.78056	NT
-0.371819	-6.15151	NT
-11.2598	-3.69596	NT
-0.859682	9.35989	NT
0.394621	9.83849	NT
-3.75711	7.59602	NT
-11.3389	-1.08284	NT
-12.3799	-3.95461	NT
-10.5121	4.32712	NT
-10.826	-5.4926	NT
-4.80553	6.41371	NT
-11.6656	-1.90994	NT
0.526094	-5.36401	NT
-11.8093	-2.74113	NT
-11.3105	-3.7422	NT
-11.6579	-3.93285	NT
-11.3577	-5.29762	NT
-10.7787	-4.10094	NT
-10.0071	3.23359	NT
-10.2651	-4.30446	NT
-11.0687	-5.68642	NT
-11.1749	-5.48954	NT
-0.562323	8.53636	NT
-11.2911	-3.89339	NT
0.476587	9.92748	NT
-11.9688	-4.28228	NT
-11.1399	2.7517	NT
-4.39636	7.14345	NT
-4.03511	7.95651	NT
0.224404	9.46333	NT
-12.0661	-2.63378	NT
-4.08104	7.98799	NT
-10.2785	3.93136	NT
-0.771919	8.44516	NT
-10.9973	-0.00300604	NT
-11.1485	-5.42819	NT
-2.39927	7.15429	NT
-12.13	-4.64879	NT
-10.8873	3.73261	NT
-11.2731	2.86011	NT
-11.616	4.49214	NT
-12.3372	-3.71212	NT
-10.8232	-5.57149	NT
-10.3707	-0.42249	NT
-9.8768	4.31791	NT
-4.67919	6.901	NT
-11.4195	-5.43061	NT
-2.51366	7.16466	NT
-10.3305	2.4567	NT
-10.6987	1.95761	NT
-10.269	2.51494	NT
-12.1841	-3.25295	NT
-10.2079	-0.27355	NT
-11.0155	-4.11519	NT
-0.319162	8.58746	NT
-9.58697	3.80653	NT
-1.77575	6.66784	NT
-9.8767	0.214355	NT
-4.69808	6.66343	NT
-0.812647	8.23225	NT
-0.956928	5.84906	NT
-11.6609	4.28946	NT
-2.42076	6.89007	NT
-7.1146	5.07015	NT
-3.98974	7.20362	NT
-7.92755	4.80423	NT
-4.48622	6.50532	NT
-1.73473	3.07106	NT
-1.45634	3.25876	NT
-3.28148	7.72813	NT
-11.4819	4.32312	NT
-11.2671	-4.08871	NT
-4.59836	6.4991	NT
-11.5333	-3.97334	NT
-11.9052	-5.3638	NT
-1.58851	3.25045	NT
-11.307	-3.77725	NT
-1.59638	4.23012	NT
-11.4441	4.64278	NT
-1.48726	7.21741	NT
-11.8198	-3.88752	NT
-10.2776	3.69953	NT
-12.0144	-2.79527	NT
-11.2447	-0.680949	NT
-0.587434	8.46616	NT
-10.9683	1.51348	NT
-12.1851	-4.89089	NT
-11.23	2.80994	NT
-10.4887	-0.549114	NT
-11.9106	-3.97043	NT
-10.533	3.35857	NT
-11.2322	-0.827747	NT
-12.1662	-4.92569	NT
-11.1671	-5.62908	NT
-10.8384	-5.61839	NT
-11.1148	2.82676	NT
-12.1399	-2.97929	NT
-3.96994	6.73421	NT
-11.3249	-3.90811	NT
-0.828801	8.36862	NT
-10.0116	2.72296	NT
-12.1802	-4.84087	NT
0.44345	1.43507	NT
-10.7041	-3.09252	NT
-11.9106	-4.6121	NT
-11.2358	-4.19903	NT
-10.9236	3.62669	NT
-2.4764	7.02953	NT
-11.0701	-5.33333	NT
-10.0423	3.36095	NT
-11.409	3.66328	NT
-11.7948	-3.61273	NT
-1.71607	3.51768	NT
-4.52968	7.08001	NT
-10.2899	-0.419139	NT
1.23871	6.61494	NT
-1.8333	6.60891	NT
-11.0881	-1.14491	NT
-10.8758	0.207438	NT
-9.98623	3.84508	NT
-10.3624	2.63654	NT
-1.05331	-3.29639	NT
0.380071	-5.49128	NT
-2.27283	7.33166	NT
-11.8513	-5.47312	NT
-10.5701	3.95552	NT
-11.0176	-3.40445	NT
-11.0492	4.64025	NT
-11.8312	-4.08944	NT
-11.3989	4.73057	NT
-11.0712	-4.03132	NT
-10.1673	-0.390879	NT
-11.0088	2.75251	NT
-11.3839	-5.54852	NT
-10.9199	-4.31465	NT
-11.162	-1.34732	NT
-11.2495	-5.58734	NT
-1.91077	6.5423	NT
-11.5493	4.43817	NT
-1.54689	6.90008	NT
-4.63414	7.05118	NT
-11.4803	-0.776599	NT
-4.58944	6.55122	NT
-10.8481	-3.86707	NT
-10.9915	3.66686	NT
-4.50891	6.35446	NT
-11.031	4.94667	NT
-4.74815	6.50995	NT
-10.8534	4.25552	NT
-11.5594	-5.34344	NT
-1.58161	3.98896	NT
-0.528432	9.07491	NT
-11.383	4.61439	NT
-0.428071	9.43843	NT
-11.3617	-5.63909	NT
-11.527	-4.37207	NT
-12.0488	-3.36922	NT
-10.7739	-4.46743	NT
-12.3813	-4.18807	NT
0.046731	-6.02833	NT
-11.9069	-3.23714	NT
0.920075	-4.26712	NT
-11.0769	-0.416484	NT
-11.2396	4.81606	NT
-10.4249	-0.396189	NT
-11.1891	-5.68773	NT
-1.91518	6.7653	NT
-11.0998	-3.60198	NT
-10.6627	-3.1098	NT
-10.2946	3.22954	NT
-11.222	-0.870339	NT
-1.49813	3.15227	NT
-9.82922	2.42272	NT
-2.13292	6.87939	NT
-1.48125	7.6419	NT
1.57852	6.93043	NT
-4.61276	6.9921	NT
-10.1915	4.05443	NT
-10.4011	3.7456	NT
-2.15621	7.62441	NT
-1.78855	6.40867	NT
-4.08928	7.8855	NT
-12.4562	-3.86458	NT
-11.808	-5.44083	NT
-4.54633	6.56975	NT
-10.5239	-3.803	NT
-9.70391	3.48852	NT
-0.00491813	-5.99759	NT
-11.6721	-3.59153	NT
-2.54975	7.90355	NT
0.748204	-5.06158	NT
-10.8362	1.65219	NT
-11.4138	-4.78543	NT
1.50383	8.24555	NT
-10.9694	-0.856086	NT
-11.4185	-5.59558	NT
-11.2602	-3.91692	NT
-10.8862	1.6598	NT
0.138967	-5.88984	NT
-10.7015	2.58953	NT
-0.288909	-6.02675	NT
-10.9518	-4.36253	NT
-4.45987	6.90688	NT
-9.88071	4.32961	NT
0.141931	-5.62506	NT
-10.0537	3.72939	NT
-10.6501	0.274531	NT
-12.1803	-4.13842	NT
-11.2594	4.71441	NT
-1.65788	3.22674	NT
-9.79656	3.39435	NT
-10.8206	-4.63396	NT
-10.1527	3.48022	NT
-12.0219	-3.05285	NT
-11.2345	4.72307	NT
-9.92272	3.20102	NT
-11.2127	-0.177057	NT
-10.0999	2.99603	NT
-12.4251	-3.72464	NT
-1.79591	7.13051	NT
-1.7925	6.01913	NT
-11.4435	-4.12447	NT
-0.191747	9.60283	NT
4.2393	0.854644	NT
-11.2562	-3.7162	NT
-10.5563	4.33792	NT
4.56861	0.731538	NT
-12.0578	-3.05816	NT
-10.873	-3.66566	NT
-10.3078	2.68411	NT
-11.1571	4.36073	NT
-11.1818	-5.57107	NT
-10.8406	3.9859	NT
-10.2227	3.55576	NT
-10.2531	-0.739925	NT
-11.8144	-3.51851	NT
-10.1463	2.74042	NT
-10.918	-0.181745	NT
-11.0922	4.15253	NT
-3.98888	7.95792	NT
-10.3084	3.89463	NT
-12.125	-2.77885	NT
-10.923	-0.81511	NT
0.574285	9.80785	NT
-4.45504	7.05278	NT
-11.3711	-5.36506	NT
-10.9516	-3.9441	NT
-1.7202	7.01861	NT
-11.5161	4.52543	NT
-4.80424	6.66474	NT
-10.9584	3.69096	NT
-11.1814	2.90201	NT
-12.0269	-4.59995	NT
0.573388	9.7745	NT
-10.9175	-5.60297	NT
-10.2487	3.24694	NT
-10.65	-0.562521	NT
-0.321346	-5.50714	NT
-10.5962	-0.372277	NT
-4.43383	7.16123	NT
-1.03642	8.34135	NT
-10.6825	-3.09193	NT
-10.9823	1.59426	NT
-7.07634	5.07342	NT
-11.2745	-3.62664	NT
-11.7339	-5.34793	NT
-11.2191	4.84558	NT
-11.2946	-4.84386	NT
0.959746	-4.86544	NT
-11.0756	4.15106	NT
-1.74364	5.66499	NT
-11.9507	-2.95203	NT
-11.7675	-4.1253	NT
-10.0066	3.06992	NT
0.662679	-5.17254	NT
-6.59126	5.27157	NT
-11.5585	-4.30436	NT
-2.50704	7.85031	NT
-3.9666	6.96943	NT
-1.72161	3.54454	NT
-11.1501	-5.1637	NT
-11.2902	-0.0796773	NT
-11.197	-4.05219	NT
-10.7587	4.20057	NT
-12.1141	-3.43316	NT
-11.3308	4.25594	NT
-10.8539	3.06645	NT
-11.3661	-5.36952	NT
-11.5978	-3.12778	NT
-10.8226	-4.00285	NT
-4.15615	6.97057	NT
-10.9551	3.64908	NT
-10.94	-5.43521	NT
-11.9709	-3.22683	NT
-4.18864	7.74201	NT
-7.04952	4.47406	NT
-0.787275	9.00861	NT
-1.64216	7.14441	NT
-11.7308	-4.3273	NT
-1.19108	2.81667	NT
-11.2459	-1.32145	NT
-4.31833	6.94916	NT
-11.8228	-4.96538	NT
-0.575094	8.64874	NT
-10.1102	1.08348	NT
1.57668	6.67736	NT
-11.7437	-2.92291	NT
-4.30926	6.97183	NT
-9.98755	3.12438	NT
-11.7406	-0.957274	NT
-11.6239	-1.10813	NT
-9.97387	3.22522	NT
-0.243141	9.18898	NT
-11.8025	-4.79392	NT
-11.6507	-5.49924	NT
-11.8039	-3.32039	NT
-10.8891	1.5609	NT
1.66213	6.88912	NT
-1.27525	8.23622	NT
-12.2635	-4.60342	NT
-4.67169	7.12993	NT
-10.8933	1.63688	NT
-12.2704	-4.07605	NT
-4.12194	7.14105	NT
1.08311	-4.42426	NT
-7.17363	4.69054	NT
-11.5845	-0.937458	NT
-0.894487	-5.94083	NT
-11.4096	-4.81093	NT
0.849658	9.41563	NT
-0.0503768	6.35011	NT
-10.1908	2.93044	NT
-7.25453	4.72661	NT
-11.7334	-5.50255	NT
-0.861262	9.1346	NT
-10.6823	-3.05644	NT
-10.6403	-5.82218	NT
[truncated: 5,055 more rows]

## Sheet: Fig2B
UMAP_1	UMAP_2	ident
-1.47764	2.49579	diploid
-0.526581	8.409	diploid
5.76645	-6.41884	diploid
-0.360831	3.37067	diploid
4.54024	-6.27483	diploid
7.3534	-7.63874	diploid
-0.122824	3.40643	diploid
-0.635911	8.01427	diploid
-0.460856	3.38512	diploid
5.50752	-4.69916	diploid
-0.487861	8.97478	diploid
-0.0444271	9.3608	diploid
-1.01147	8.27474	diploid
-0.955338	1.67835	diploid
0.823668	2.81942	diploid
7.57901	-7.21632	diploid
-1.14038	3.84115	diploid
-1.03674	3.41041	diploid
4.8643	-6.16305	diploid
6.31156	-7.12821	diploid
5.11734	-6.56874	diploid
7.50138	-7.47869	diploid
0.384697	9.09927	diploid
4.89644	-6.71412	diploid
0.209752	8.96092	diploid
7.55305	-7.52259	diploid
-0.206957	4.16046	diploid
-0.626831	9.40242	diploid
7.61321	-6.9362	diploid
6.75773	-4.67328	diploid
-0.837265	8.26433	diploid
-0.508624	8.69227	diploid
6.34723	-7.05725	diploid
7.35804	-7.60949	diploid
6.01782	-6.88862	diploid
-10.9797	-5.53142	diploid
-0.681648	8.02127	diploid
-0.600021	3.10143	diploid
0.175636	8.55478	diploid
7.50112	-7.2224	diploid
-2.71537	6.73279	diploid
-0.985871	8.02268	diploid
5.52415	-5.89371	diploid
5.87737	-6.59507	diploid
7.60831	-7.12899	diploid
0.11412	8.69678	diploid
-1.0671	3.16069	diploid
7.34	-7.49605	diploid
0.0118946	8.76595	diploid
-1.4557	2.26831	diploid
4.37813	-6.12305	diploid
7.90686	-7.08294	diploid
4.4319	-6.03108	diploid
7.9009	-7.26971	diploid
4.34594	-6.15858	diploid
7.68262	-7.2689	diploid
7.83297	-7.36019	diploid
-0.380653	8.82758	diploid
-1.22987	1.89954	diploid
7.22822	-7.36944	diploid
-0.851152	4.10544	diploid
4.9368	-6.16796	diploid
-1.32738	2.18147	diploid
-0.947546	8.65851	diploid
-0.691593	3.37809	diploid
6.20562	-6.99918	diploid
7.42317	-6.81174	diploid
-1.5424	3.21304	diploid
-1.47474	1.98205	diploid
0.192926	3.44486	diploid
6.26892	-7.03533	diploid
-1.24869	2.27305	diploid
7.40759	-7.36329	diploid
0.290756	8.66985	diploid
7.42331	-7.57385	diploid
-0.21017	3.00721	diploid
0.334803	8.55403	diploid
7.49535	-7.53292	diploid
-0.95858	7.70056	diploid
7.39858	-7.18929	diploid
-0.960917	7.44011	diploid
-0.0839724	9.18614	diploid
-0.884429	2.95683	diploid
-1.55246	3.00668	diploid
-11.3987	-1.19839	diploid
0.201693	8.57131	diploid
5.79112	-4.06039	diploid
0.296482	8.61446	diploid
-0.273546	3.47847	diploid
-0.0751806	8.98065	diploid
0.286579	8.54546	diploid
7.2027	-7.16168	diploid
7.18059	-7.22001	diploid
-0.791104	3.26719	diploid
5.58399	-6.66752	diploid
-0.731491	3.42054	diploid
-0.570778	3.34411	diploid
7.46794	-7.42185	diploid
-1.62572	3.04584	diploid
6.55139	-7.28741	diploid
-0.345	3.15659	diploid
0.30835	3.36438	diploid
-0.700434	3.58684	diploid
0.0763772	3.58366	diploid
-1.15041	2.18867	diploid
-1.2388	3.5266	diploid
6.90044	-7.48653	diploid
5.72388	-4.08668	diploid
-0.679527	3.81194	diploid
-0.855798	2.94092	diploid
-1.21442	1.7507	diploid
5.03942	-1.78583	diploid
5.66252	-6.92342	diploid
-0.90984	9.11466	diploid
-11.4732	-4.43834	diploid
0.228015	8.52075	diploid
-0.799822	2.99649	diploid
6.71063	-7.54282	diploid
6.8492	-7.55402	diploid
-0.878234	1.79156	diploid
-0.955528	2.71462	diploid
-1.50129	2.71972	diploid
-0.878462	3.75338	diploid
-0.0005424	3.10027	diploid
-1.09762	3.22068	diploid
5.03927	-6.12382	diploid
-1.03397	7.51208	diploid
7.04399	-7.62101	diploid
-0.919552	7.78131	diploid
-11.361	-5.24983	diploid
0.00980181	8.34086	diploid
0.15528	8.74078	diploid
-1.39258	3.28444	diploid
-1.48528	2.85252	diploid
6.68398	-7.46327	diploid
7.3806	-7.47922	diploid
-0.939615	2.81925	diploid
-11.209	-0.966185	diploid
4.31834	-6.19369	diploid
-0.836379	3.56766	diploid
6.55407	-7.42554	diploid
4.846	-6.62466	diploid
-0.0241797	1.84964	diploid
-0.926128	2.5038	diploid
7.1806	-7.30617	diploid
-1.39258	3.19185	diploid
-10.993	0.194349	diploid
1.32291	-4.30689	diploid
-9.70953	0.724232	diploid
-7.41716	5.16156	diploid
-7.1217	4.61454	diploid
-0.169327	-5.60391	diploid
-6.24803	5.1072	diploid
-0.195428	0.0170158	diploid
-9.91812	-0.108414	diploid
-2.41937	7.31743	diploid
-0.10644	9.63134	diploid
-3.81478	6.17463	diploid
-0.709444	9.03043	diploid
-10.2393	-0.0238555	diploid
-10.4077	-4.2902	diploid
-7.30868	4.58922	diploid
-12.5697	-4.62245	diploid
-12.5538	-4.20706	diploid
-7.22259	5.22424	diploid
-2.90186	7.32025	diploid
-4.2757	7.21048	diploid
-3.29596	6.65641	diploid
-2.14133	8.25752	diploid
-10.4161	-4.42166	diploid
-10.6728	0.215522	diploid
-3.15718	7.49369	diploid
-3.53528	7.7288	diploid
-2.32769	7.33186	diploid
-3.7525	7.32142	diploid
-2.22161	7.24407	diploid
-10.1566	3.89386	diploid
-4.70936	7.13214	diploid
-10.3582	-4.01748	diploid
-0.738723	8.57386	diploid
1.52098	6.84551	diploid
0.249642	-0.418244	diploid
-2.41541	7.27555	diploid
-0.968156	9.05089	diploid
-7.56228	4.63662	diploid
-1.73098	5.24292	diploid
-0.899232	8.87032	diploid
0.23887	9.98847	diploid
1.55077	6.90394	diploid
-3.18247	7.0324	diploid
-0.789375	9.1019	diploid
-3.14442	7.92592	diploid
-7.33733	4.51426	diploid
0.814354	9.38634	diploid
-0.964091	9.0604	diploid
-6.42008	5.28824	diploid
-9.47987	3.90995	diploid
-2.56007	6.81375	diploid
-11.7238	-4.46639	diploid
-6.59011	4.89755	diploid
-2.3813	7.76314	diploid
-11.4514	-4.88402	diploid
-1.55746	3.13957	diploid
-3.24532	7.34924	diploid
-1.58377	3.03426	diploid
-10.3396	2.57569	diploid
0.370972	9.87828	diploid
-3.1369	7.46603	diploid
-3.80809	6.85109	diploid
-7.08984	4.91548	diploid
6.14853	-6.62016	diploid
-9.44825	4.14987	diploid
-11.606	-1.54545	diploid
-2.17103	7.94964	diploid
-1.11046	8.20152	diploid
-11.3129	-3.66154	diploid
-0.767949	8.92885	diploid
-10.9033	4.62623	diploid
-3.52678	7.54558	diploid
-9.69665	-0.0318921	diploid
-9.76854	2.85899	diploid
-2.14668	8.16623	diploid
-2.18247	8.26996	diploid
-0.709265	-5.72378	diploid
-1.00686	1.84631	diploid
-0.0020526	9.13419	diploid
-0.709796	8.612	diploid
-12.167	-5.31216	diploid
-5.69934	5.81258	diploid
-0.304905	8.66954	diploid
-1.23502	7.18149	diploid
-0.146117	6.22791	diploid
-3.24702	6.47653	diploid
-11.8403	3.89165	diploid
-3.60479	7.62128	diploid
-11.0661	3.79952	diploid
-0.310721	8.92556	diploid
-2.95253	7.71869	diploid
-2.2174	7.50704	diploid
-0.125399	9.23104	diploid
-2.6474	7.76385	diploid
-0.386793	8.55475	diploid
-0.804284	-3.25103	diploid
-0.676759	7.90248	diploid
-7.24658	4.56239	diploid
-3.54626	7.31732	diploid
0.365366	9.84322	diploid
-1.69975	3.49755	diploid
-0.52572	8.17751	diploid
-2.21536	7.06999	diploid
-6.53374	4.92355	diploid
1.79842	7.55032	diploid
0.728244	-4.53543	diploid
-10.5225	4.15585	diploid
-2.89082	7.09385	diploid
-0.291027	9.7164	diploid
-3.51704	7.21547	diploid
-10.7305	-5.46319	diploid
-0.901325	8.54693	diploid
-10.5783	-0.252497	diploid
-0.391734	6.30738	diploid
0.273515	-5.60018	diploid
-11.7785	-3.66187	diploid
-2.845	7.38729	diploid
-0.783269	9.18114	diploid
1.51973	7.03372	diploid
-0.909801	0.926602	diploid
-10.1876	1.14795	diploid
-2.43469	7.75309	diploid
-0.040637	8.83042	diploid
-12.0755	-4.01936	diploid
-7.36733	4.46377	diploid
0.190956	9.70078	diploid
-0.298605	9.75186	diploid
-10.6969	0.174208	diploid
-0.708755	9.18364	diploid
0.142131	9.11447	diploid
-1.18236	6.22314	diploid
-2.46592	7.57011	diploid
-2.48972	7.89449	diploid
-0.843557	8.30343	diploid
-0.575737	8.65308	diploid
1.65655	7.2734	diploid
-3.6692	6.85061	diploid
-9.86066	3.6294	diploid
-0.163653	8.82125	diploid
0.443119	9.30236	diploid
-0.55985	8.33061	diploid
-1.01843	7.93112	diploid
-11.1118	4.80419	diploid
-2.542	6.95938	diploid
-0.521534	9.46718	diploid
-7.22077	4.71771	diploid
-3.89464	7.21253	diploid
-11.5748	-0.873369	diploid
-2.16261	6.8724	diploid
0.420164	9.84178	diploid
-1.47098	2.94981	diploid
5.90094	-6.1055	diploid
-2.32298	7.70884	diploid
-0.30271	9.70864	diploid
-2.2089	8.25121	diploid
-12.2964	-3.78513	diploid
-1.0835	3.90376	diploid
-12.2397	-5.23133	diploid
0.116913	6.30107	diploid
-7.02266	5.01156	diploid
-7.59653	4.78139	diploid
-10.0094	4.48797	diploid
-3.05742	7.10059	diploid
-9.87178	2.20567	diploid
-6.15149	5.28941	diploid
-11.4069	-0.548638	diploid
-0.523844	9.51617	diploid
-2.36828	7.98412	diploid
-12.3613	-5.13678	diploid
-10.1357	1.02527	diploid
1.06872	-4.56336	diploid
-6.33276	5.28259	diploid
0.0502345	6.30547	diploid
-6.66855	4.84206	diploid
0.559729	-5.49151	diploid
-0.467597	9.68297	diploid
-7.90399	4.81374	diploid
-10.73	-4.98176	diploid
-6.52422	5.17695	diploid
-7.1962	4.43261	diploid
-0.103465	8.66183	diploid
-2.21676	6.58937	diploid
-10.6712	-0.111349	diploid
-0.699542	8.77473	diploid
-11.6639	-5.2711	diploid
-11.5058	-1.21302	diploid
-2.43825	7.29365	diploid
-7.15431	4.88169	diploid
-9.84832	3.92423	diploid
-9.61326	4.31033	diploid
-6.23855	5.11133	diploid
-10.1923	0.269883	diploid
-10.6619	-4.0627	diploid
-0.125239	9.60497	diploid
-3.94807	7.2614	diploid
-11.836	4.28926	diploid
-10.737	4.02424	diploid
-2.48903	7.80133	diploid
-2.22502	6.56357	diploid
-0.384019	-0.330343	diploid
-0.594769	8.89788	diploid
-0.0419292	-5.80738	diploid
-0.922466	-0.976272	diploid
-7.06666	4.9649	diploid
-9.20152	4.05263	diploid
1.48204	7.69925	diploid
-12.0795	-5.16341	diploid
-7.49312	4.77236	diploid
-2.09804	6.61208	diploid
-2.53913	6.2464	diploid
-3.65209	7.9681	diploid
-12.4361	-4.97578	diploid
-1.22529	8.99588	diploid
-2.84627	7.84513	diploid
-7.22819	4.51249	diploid
-12.2822	-4.43208	diploid
-4.76579	6.97263	diploid
-0.272274	6.23558	diploid
-11.8511	4.16741	diploid
-9.84626	2.40741	diploid
-8.04561	4.73462	diploid
-3.25369	6.77551	diploid
-10.0773	2.91056	diploid
0.0152661	9.85729	diploid
-7.64456	4.84891	diploid
-10.172	3.3642	diploid
1.55449	7.66855	diploid
-10.4197	-4.17057	diploid
-0.0851618	9.20837	diploid
-1.19721	8.04443	diploid
-1.06674	8.42398	diploid
-8.03618	4.70054	diploid
1.70771	8.88122	diploid
-0.219119	9.46215	diploid
-5.8999	5.45597	diploid
-1.20305	7.29095	diploid
-5.50132	6.05328	diploid
-7.57593	4.87562	diploid
-0.849617	9.2295	diploid
-0.729288	8.49065	diploid
6.81621	-7.56159	diploid
-1.88593	7.1733	diploid
-10.4234	-4.19148	diploid
-6.53621	4.86016	diploid
-10.6323	4.35211	diploid
1.67139	7.09357	diploid
0.609998	9.95613	diploid
-2.5918	8.22901	diploid
-2.52425	8.0823	diploid
-7.73178	4.90876	diploid
-10.2792	-4.04063	diploid
-2.7009	7.44022	diploid
1.48172	6.64172	diploid
-7.02907	4.64084	diploid
-10.1863	1.20534	diploid
-0.213336	6.34031	diploid
-6.69241	5.16694	diploid
-10.122	1.25169	diploid
-11.6069	-1.69516	diploid
-1.30513	3.16642	diploid
-3.04232	7.10002	diploid
-3.48962	7.51665	diploid
-11.2383	0.267407	diploid
-9.56545	3.6696	diploid
-2.27887	7.28656	diploid
0.581835	9.83875	diploid
-2.75166	6.59035	diploid
-0.879008	8.63851	diploid
-7.63624	4.51977	diploid
-9.70222	4.0574	diploid
-2.7192	7.21873	diploid
-2.61233	7.6999	diploid
-2.30325	8.09401	diploid
-1.89321	6.473	diploid
-3.83462	7.85315	diploid
-9.71268	3.87541	diploid
-10.5872	0.329217	diploid
-1.03779	-0.647513	diploid
-12.3123	-4.16887	diploid
-11.3507	-0.6601	diploid
-0.606158	9.16851	diploid
-10.6635	-4.83976	diploid
-2.17061	5.86552	diploid
-1.45666	3.74338	diploid
4.75748	0.307953	diploid
-2.3643	7.19058	diploid
-2.46768	7.90058	diploid
-12.4691	-4.99801	diploid
-11.4775	-1.69143	diploid
-7.31984	5.0913	diploid
-10.8181	0.28608	diploid
-2.94369	7.79933	diploid
-0.979983	6.27701	diploid
0.300906	10.0309	diploid
1.67394	7.73753	diploid
-4.7297	6.68899	diploid
-1.73933	3.81973	diploid
0.0601739	9.81475	diploid
-10.7729	0.176699	diploid
-10.7502	-4.54007	diploid
0.782479	9.57559	diploid
-10.7861	1.76951	diploid
-12.0188	-4.02166	diploid
-1.91422	2.25121	diploid
-1.60625	3.99735	diploid
-12.0416	-3.8785	diploid
-10.0544	3.41781	diploid
0.459325	9.71166	diploid
-3.0739	7.64229	diploid
0.289628	9.4678	diploid
0.487681	3.08451	diploid
-6.87894	5.092	diploid
-7.10891	5.09655	diploid
-2.58565	7.32397	diploid
-2.00897	7.78633	diploid
-0.398645	-0.827246	diploid
1.42693	7.20062	diploid
-6.0446	5.47292	diploid
-10.4236	-4.17385	diploid
-3.26126	6.58785	diploid
-9.46113	3.58661	diploid
-0.649843	9.31496	diploid
0.467314	9.95338	diploid
-10.2673	3.68321	diploid
-11.4926	-0.645171	diploid
-10.572	0.366051	diploid
-1.4295	2.79091	diploid
-4.87834	6.71336	diploid
-3.45585	7.24226	diploid
-11.477	-1.51794	diploid
-2.49573	6.4815	diploid
-6.80865	4.65106	diploid
-1.43242	7.80252	diploid
1.60049	9.15753	diploid
-7.29899	4.66731	diploid
-2.17984	6.65046	diploid
-12.3796	-5.02932	diploid
-11.225	4.45957	diploid
-0.0945321	-0.280291	diploid
-0.417504	9.34332	diploid
-2.4655	7.09987	diploid
-1.64987	6.7381	diploid
-0.786463	0.0548956	diploid
1.46141	7.20705	diploid
-0.529546	-5.84345	diploid
-10.8537	3.93442	diploid
-1.713	3.03817	diploid
-3.09698	7.2347	diploid
-11.0162	-5.38944	diploid
-7.53902	4.89681	diploid
-11.8641	-1.48636	diploid
-7.66807	4.92581	diploid
-7.5054	4.99974	diploid
-0.218581	-0.89925	diploid
0.257892	9.93723	diploid
-0.506064	8.9945	diploid
-11.0525	4.37763	diploid
-1.6708	3.26648	diploid
-1.84298	3.49296	diploid
-10.8988	-4.35046	diploid
-10.6919	2.61463	diploid
-11.4776	-1.23419	diploid
-10.9053	-4.19066	diploid
1.71371	7.46056	diploid
-0.411059	-1.97394	diploid
-11.411	-0.742032	diploid
-0.570377	-5.67322	diploid
-4.23501	7.14319	diploid
-11.1323	-0.350285	diploid
-0.273429	8.71526	diploid
-6.27661	5.31776	diploid
-7.44575	4.71498	diploid
-5.9867	5.49419	diploid
-9.79098	4.17502	diploid
-7.44311	4.75064	diploid
4.85609	-6.15893	diploid
1.57184	6.59392	diploid
-12.2151	-4.18668	diploid
-11.7802	-5.3125	diploid
-6.58366	5.32958	diploid
0.590154	8.9467	diploid
-12.2748	-3.62567	diploid
-12.2607	-4.93181	diploid
-12.2889	-3.6868	diploid
-0.32959	9.30193	diploid
-3.00303	6.91326	diploid
-6.64365	5.17612	diploid
-3.82816	7.1022	diploid
-9.77995	2.96805	diploid
-2.25201	7.74732	diploid
-3.27747	7.48891	diploid
-7.35787	4.54697	diploid
0.598693	9.76365	diploid
-10.8004	0.199349	diploid
-1.56512	3.63733	diploid
-6.05785	5.2473	diploid
-0.737161	9.14229	diploid
-6.55045	4.97065	diploid
0.0442854	9.94527	diploid
-6.26504	5.18131	diploid
-9.28418	3.99165	diploid
-0.854967	8.13542	diploid
-12.2446	-2.99227	diploid
0.249838	9.41081	diploid
-1.75088	3.75726	diploid
-11.8981	4.0049	diploid
-10.151	-0.186482	diploid
-1.68782	3.26314	diploid
-2.42697	8.09156	diploid
-0.550895	-5.95596	diploid
-2.96815	7.13322	diploid
-12.562	-4.65424	diploid
-6.71958	5.12862	diploid
-0.624828	8.87222	diploid
0.548536	-5.23332	diploid
-2.1348	6.94866	diploid
-7.22706	4.56309	diploid
-10.5936	0.255937	diploid
-10.855	-0.222804	diploid
-3.14197	6.86599	diploid
1.61561	6.64017	diploid
-12.3298	-4.99117	diploid
-11.3771	4.19543	diploid
-0.596068	9.37545	diploid
-1.53401	2.78589	diploid
0.0387472	-5.85061	diploid
-0.225115	8.83825	diploid
-10.704	3.27301	diploid
-7.01047	4.88685	diploid
-0.650302	-1.35864	diploid
-0.866531	-3.50645	diploid
-2.78229	6.76265	diploid
-2.85339	6.97601	diploid
-0.936614	7.93053	diploid
-11.0026	-5.25713	diploid
-1.64595	4.20578	diploid
-10.9243	-5.21822	diploid
1.06935	-0.510119	diploid
-0.205908	6.20807	diploid
-0.379443	6.34469	diploid
-1.67065	3.85967	diploid
-7.8106	5.09178	diploid
-0.237321	-6.20325	diploid
-7.35211	4.94409	diploid
-7.29051	4.89753	diploid
-0.689398	8.72852	diploid
-0.701145	8.01287	diploid
-10.2761	-4.20491	diploid
-3.45258	8.02313	diploid
0.480258	9.9819	diploid
0.457403	1.32367	diploid
-0.869392	8.29918	diploid
-10.4773	0.164753	diploid
-0.517077	8.58081	diploid
-12.5064	-3.82913	diploid
-10.9718	-0.741882	diploid
-7.3684	4.93308	diploid
-10.9888	-5.23604	diploid
-0.594985	8.85396	diploid
-3.37713	7.92872	diploid
-1.05048	7.58156	diploid
-0.574751	8.00564	diploid
-0.167091	9.55001	diploid
-0.796052	-1.0326	diploid
-0.0950519	6.31008	diploid
-6.27839	5.00537	diploid
-0.934778	7.92411	diploid
-7.21567	4.52612	diploid
-1.09133	7.50644	diploid
-1.04178	8.13117	diploid
-0.913076	8.02973	diploid
-0.821117	8.07483	diploid
-11.9309	4.09162	diploid
-1.74622	5.25999	diploid
-0.103316	9.79601	diploid
-11.0431	-0.702613	diploid
-0.676257	-1.16136	diploid
-0.832564	8.98722	diploid
-1.10917	2.52868	diploid
-6.49966	5.07789	diploid
-6.34901	5.10592	diploid
0.198162	1.99438	diploid
-10.0814	2.3656	diploid
-3.84366	7.10228	diploid
0.0297826	9.53895	diploid
-0.513078	9.48745	diploid
1.57708	7.20669	diploid
-10.4648	-4.4528	diploid
1.52472	7.48277	diploid
-2.90662	8.00281	diploid
0.0850332	9.67472	diploid
6.75767	-6.28973	diploid
-10.2629	2.90295	diploid
-0.737826	8.0684	diploid
-2.37837	6.81827	diploid
-6.42713	5.32878	diploid
-7.13811	4.67461	diploid
-0.734904	0.24652	diploid
-12.55	-4.51786	diploid
-10.0626	2.92646	diploid
-10.4175	-4.31772	diploid
-3.1518	6.8746	diploid
-2.89295	7.89771	diploid
-10.9577	-4.26852	diploid
0.600276	0.118596	diploid
-1.71301	5.43566	diploid
-0.465302	5.81204	diploid
-0.431854	9.20111	diploid
1.50409	9.16404	diploid
3.69347	-2.8212	diploid
-0.0960159	9.22096	diploid
-2.66529	6.99996	diploid
-0.497434	6.05072	diploid
-2.9026	7.41511	diploid
-3.77825	6.94198	diploid
-12.5461	-4.39992	diploid
-11.5332	-0.490097	diploid
-0.169926	8.64116	diploid
1.75983	7.63303	diploid
-4.06383	7.54105	diploid
-0.748379	5.85991	diploid
-6.50823	5.04906	diploid
-7.34368	5.06246	diploid
0.538089	9.54408	diploid
-0.549721	8.48834	diploid
-2.09036	2.41999	diploid
-8.00685	4.75339	diploid
-6.3074	5.20695	diploid
-11.9771	-2.3735	diploid
0.684753	9.62406	diploid
-10.3721	3.12423	diploid
-11.595	3.76839	diploid
-10.8076	4.11507	diploid
1.00201	9.24528	diploid
-10.4186	4.01557	diploid
-10.2747	-0.526831	diploid
-3.94288	7.84908	diploid
-9.46902	3.68035	diploid
-1.33224	6.33465	diploid
-7.27333	4.82145	diploid
-7.49489	4.47535	diploid
0.208692	9.7931	diploid
-11.8211	4.41677	diploid
-0.707826	6.24119	diploid
-11.8433	4.18406	diploid
-0.279781	-6.16509	diploid
-10.6755	-0.0672087	diploid
-12.2391	-5.23981	diploid
-0.484209	6.32392	diploid
0.71234	-5.24999	diploid
-0.159414	9.62242	diploid
-7.076	4.82007	diploid
-0.747207	8.3348	diploid
-11.8595	4.23277	diploid
-1.89739	8.42772	diploid
0.475355	9.62721	diploid
-2.6614	6.676	diploid
-3.47622	7.53387	diploid
-10.5153	0.306617	diploid
-10.3111	3.64649	diploid
-12.5967	-4.19371	diploid
1.70007	0.725676	diploid
-10.795	-5.29404	diploid
-11.4076	3.44361	diploid
-10.6921	4.73543	diploid
0.375383	9.98196	diploid
0.154253	9.94371	diploid
-3.56236	7.39457	diploid
-0.239175	9.05011	diploid
-1.01299	3.89598	diploid
-11.9144	4.00683	diploid
-6.26475	5.41134	diploid
-3.06404	7.01132	diploid
-7.45196	4.58138	diploid
-0.550066	9.33355	diploid
-6.49585	4.95484	diploid
0.957638	9.40266	diploid
-10.9046	4.09169	diploid
-9.24658	4.10043	diploid
-0.81534	6.16148	diploid
-3.86725	6.42766	diploid
-0.832214	7.68899	diploid
-11.4849	-0.762679	diploid
-1.48989	3.49152	diploid
-2.72764	7.13845	diploid
-10.0764	1.19651	diploid
-10.0065	0.345019	diploid
-1.63222	4.48522	diploid
-2.4622	7.97575	diploid
-0.750494	8.4855	diploid
-10.107	1.05166	diploid
0.0127335	9.74858	diploid
-1.08677	9.00452	diploid
-10.7026	4.20856	diploid
-0.809853	8.75071	diploid
0.387598	10.0458	diploid
1.21029	9.24704	diploid
0.325236	9.96567	diploid
1.53136	6.99566	diploid
-6.45682	5.18747	diploid
0.669296	9.66258	diploid
-2.62879	7.67101	diploid
-11.4699	-1.42332	diploid
0.262037	9.73668	diploid
-7.75202	4.94033	diploid
0.647051	9.71129	diploid
-0.353222	9.02923	diploid
-1.88205	6.85197	diploid
-6.91411	4.84528	diploid
-11.9031	3.91976	diploid
0.64693	9.81255	diploid
-9.97077	3.7281	diploid
-10.2336	3.87815	diploid
-11.4878	-1.37075	diploid
-7.30269	4.9699	diploid
-0.276932	9.0472	diploid
-6.53483	4.96786	diploid
-3.19766	6.93729	diploid
-3.67222	7.14339	diploid
-1.04879	7.80595	diploid
-0.388318	-6.20301	diploid
0.580635	10.0434	diploid
0.0383857	9.50216	diploid
-12.1387	-2.62536	diploid
-0.551249	8.87125	diploid
-1.56743	5.59737	diploid
-11.4511	-1.27712	diploid
2.80426	0.80258	diploid
-11.0651	-0.0703774	diploid
-0.017474	9.11133	diploid
-10.6572	3.35628	diploid
1.23722	7.05087	diploid
-7.36829	5.04081	diploid
-12.5671	-4.41083	diploid
-1.68854	3.18345	diploid
-0.735154	-5.68596	diploid
-2.60026	6.5377	diploid
-12.2108	-3.98549	diploid
-7.74768	4.7726	diploid
-10.5833	0.265703	diploid
1.52819	6.79549	diploid
-11.5033	-1.2487	diploid
-5.67614	5.81747	diploid
0.237937	9.94186	diploid
-0.721634	9.12906	diploid
-9.48131	2.34099	diploid
0.789946	9.6764	diploid
-1.45748	4.85936	diploid
-6.31086	4.99726	diploid
-9.79702	2.89543	diploid
-10.935	3.74175	diploid
-10.6452	-4.52056	diploid
-0.425763	9.23484	diploid
-1.71281	3.55262	diploid
-0.874084	1.29082	diploid
-2.93679	7.72653	diploid
1.72815	7.43975	diploid
-2.59501	7.76828	diploid
-3.26019	6.77708	diploid
-0.245167	-1.94071	diploid
-0.849485	8.44787	diploid
-3.82148	7.0296	diploid
-10.1036	4.40217	diploid
-7.60866	4.69348	diploid
0.541045	9.66712	diploid
0.170463	9.86451	diploid
-10.7826	4.43439	diploid
-3.82055	7.45744	diploid
-11.2598	-3.90649	diploid
-0.840198	8.28225	diploid
0.124622	9.77689	diploid
-3.7832	7.4181	diploid
-1.28227	7.61386	diploid
-2.29816	7.51979	diploid
-6.69445	4.80649	diploid
-1.1289	2.07255	diploid
-12.4636	-4.08254	diploid
0.179374	9.86118	diploid
-6.75087	4.90162	diploid
-2.14972	8.31666	diploid
1.90027	7.40415	diploid
-6.63488	4.85501	diploid
-10.9541	-4.36691	diploid
-1.28971	7.92581	diploid
-11.855	-4.64969	diploid
-3.08528	7.02905	diploid
-1.71034	5.29847	diploid
-1.05286	8.57456	diploid
-1.1293	1.96473	diploid
-11.7016	-5.48583	diploid
-1.1906	7.5496	diploid
0.145317	9.5471	diploid
-0.382822	9.57833	diploid
-7.43295	5.12282	diploid
-10.0798	3.00371	diploid
-7.18836	5.02965	diploid
-11.4102	-3.56411	diploid
-7.03958	4.7122	diploid
-10.8925	-4.18364	diploid
-8.03363	4.71693	diploid
0.45212	9.50361	diploid
-0.602228	8.32229	diploid
2.63538	0.516596	diploid
1.71154	7.58613	diploid
-4.39245	6.95213	diploid
-11.0339	-0.768757	diploid
-2.63482	6.37497	diploid
-2.72411	7.06973	diploid
1.65831	7.31611	diploid
-0.368427	9.67363	diploid
1.68811	7.19966	diploid
-2.70958	7.94379	diploid
-6.13129	5.17357	diploid
0.722528	9.53372	diploid
-4.23452	6.49795	diploid
-3.70702	7.64101	diploid
0.0522331	1.55945	diploid
-0.778113	0.0612212	diploid
-0.440749	9.14997	diploid
-3.20858	7.62455	diploid
0.643992	9.75757	diploid
-9.15452	4.08125	diploid
-4.83555	6.78211	diploid
-2.63409	7.44169	diploid
-7.22123	5.20088	diploid
-0.416695	8.70873	diploid
-0.687254	-3.36425	diploid
-1.06132	9.19339	diploid
-2.87078	7.44569	diploid
-11.5536	-4.05624	diploid
-10.1503	3.75034	diploid
-10.3992	3.71482	diploid
-0.492291	8.58004	diploid
-6.84569	4.71322	diploid
0.799715	-2.84036	diploid
-0.0545398	9.27274	diploid
-10.3798	0.121018	diploid
-1.07999	-2.4726	diploid
0.484973	3.22385	diploid
-2.95153	6.96611	diploid
-7.55903	4.69104	diploid
-4.68718	6.79244	diploid
-0.678394	8.91334	diploid
1.81888	9.16956	diploid
-10.3473	2.93918	diploid
-10.3595	3.59223	diploid
-1.52357	5.17211	diploid
0.0277556	9.5401	diploid
-10.979	-0.289126	diploid
1.47238	7.35151	diploid
-6.94477	4.55755	diploid
-6.12381	5.15956	diploid
-1.0346	8.51237	diploid
-10.7	0.0542868	diploid
-2.50483	2.52361	diploid
-11.0108	-0.524634	diploid
-12.0173	-5.29558	diploid
-2.45869	7.39905	diploid
-0.48498	8.84604	diploid
-0.905109	7.68333	diploid
-0.14032	9.34466	diploid
-3.11522	7.94768	diploid
-0.936234	8.7617	diploid
-10.1229	-0.114903	diploid
-1.03807	1.9352	diploid
-6.22544	5.12034	diploid
-9.56043	3.96363	diploid
-11.2358	-0.156456	diploid
-11.7244	-2.89106	diploid
-1.34752	3.10271	diploid
-7.04759	5.20189	diploid
-10.2136	2.75836	diploid
-0.414334	1.34696	diploid
-11.5888	-0.53271	diploid
-10.4704	-4.55316	diploid
-0.386764	9.08192	diploid
-2.69033	7.70169	diploid
-0.674428	8.54058	diploid
-1.97619	7.23348	diploid
-0.0812453	9.47567	diploid
-12.467	-3.47273	diploid
4.46832	-6.30888	diploid
1.49296	6.70446	diploid
-11.7747	4.3666	diploid
-2.43822	7.01744	diploid
-10.3868	0.067528	diploid
-12.1502	-3.44849	diploid
1.55353	7.20097	diploid
-9.62168	3.25704	diploid
-0.30524	0.0846699	diploid
-10.8701	1.86892	diploid
1.44177	7.42529	diploid
-6.26747	5.22525	diploid
-1.52578	4.00507	diploid
-2.17813	7.2673	diploid
-0.348714	9.62714	diploid
-11.9583	-4.32029	diploid
-0.368604	8.48702	diploid
-4.22154	6.4111	diploid
-3.37979	6.49525	diploid
-11.1675	4.70199	diploid
-0.170084	6.28094	diploid
-2.38044	7.97221	diploid
-6.39636	5.27577	diploid
-0.127106	9.74473	diploid
-11.3247	-4.10222	diploid
-3.07261	6.93696	diploid
-6.97843	4.75232	diploid
1.66187	7.46239	diploid
-10.9875	4.14445	diploid
-0.415262	-5.74735	diploid
-11.2603	-0.233001	diploid
-1.23908	-2.39083	diploid
-3.05581	6.9381	diploid
-1.99247	8.2994	diploid
-0.593006	9.28314	diploid
-2.31841	7.9594	diploid
-0.523379	6.28917	diploid
-3.91751	7.83314	diploid
0.742222	6.72696	diploid
-7.62128	5.01006	diploid
-0.375913	8.60881	diploid
0.505226	-5.17703	diploid
0.9909	-4.81258	diploid
-7.60525	4.94914	diploid
5.95496	-6.26697	diploid
-1.53399	4.03462	diploid
-7.23084	4.54531	diploid
-0.806794	8.74735	diploid
-10.7503	4.81587	diploid
-1.05404	7.86413	diploid
0.707228	-5.35856	diploid
-11.2285	-5.57017	diploid
-9.24164	4.16141	diploid
-11.7895	-5.11912	diploid
0.252134	9.50389	diploid
-0.685438	9.39592	diploid
0.0199635	6.34518	diploid
-11.1893	-5.72631	diploid
-6.65261	5.30828	diploid
-11.8691	3.87398	diploid
-10.7237	-4.3806	diploid
1.67179	7.58969	diploid
-8.24307	4.48612	diploid
-10.4686	0.325957	diploid
1.07065	-4.7868	diploid
1.61072	7.71812	diploid
-1.72252	3.05848	diploid
-11.2632	0.345387	diploid
-1.82229	7.15603	diploid
0.099974	-6.04193	diploid
-0.3147	9.69454	diploid
0.127423	9.32225	diploid
0.790639	-5.24229	diploid
-11.9105	3.94748	diploid
-2.78907	7.29468	diploid
-2.65458	7.89383	diploid
-0.947702	2.51722	diploid
-0.577478	8.12748	diploid
-3.10556	7.92099	diploid
-11.3372	-3.25384	diploid
-11.7792	-2.1213	diploid
-9.85686	2.77362	diploid
-0.748335	-6.06798	diploid
-2.13533	7.14867	diploid
1.78015	7.49724	diploid
-7.05167	4.97299	diploid
-10.5322	-3.91093	diploid
-0.0335858	9.78361	diploid
-0.330322	9.01391	diploid
-0.44068	9.43615	diploid
-11.0604	3.68468	diploid
-0.473839	8.56011	diploid
0.418004	10.0055	diploid
-0.0819577	9.07974	diploid
-0.135703	6.38765	diploid
-10.2671	0.0416948	diploid
0.14793	9.71156	diploid
-11.929	4.02368	diploid
-1.40643	8.68992	diploid
-0.304444	8.73209	diploid
-12.5454	-4.32624	diploid
-9.94174	3.48374	diploid
-2.86537	7.00906	diploid
-10.3366	-4.03343	diploid
0.0308965	8.94778	diploid
-0.775621	-1.67295	diploid
-10.7348	0.352624	diploid
-5.60618	5.89694	diploid
-3.10112	7.58971	diploid
-0.507805	9.40437	diploid
-0.708742	8.75045	diploid
-3.80957	5.95472	diploid
-10.4785	-4.1477	diploid
-10.3421	3.44205	diploid
-7.45965	4.94999	diploid
1.54802	6.72526	diploid
-10.1695	2.96976	diploid
0.473428	10.1091	diploid
-7.886	4.46098	diploid
-1.51145	3.41776	diploid
0.626455	0.960334	diploid
1.57428	7.4082	diploid
-7.21353	4.58759	diploid
-2.38984	8.06851	diploid
-1.35611	3.85463	diploid
-10.2286	1.04221	diploid
-11.2386	2.9667	diploid
-0.550008	-3.4957	diploid
-7.15248	4.99898	diploid
-2.25246	7.83887	diploid
1.67671	7.69963	diploid
-10.8177	-4.58872	diploid
-9.33832	3.99144	diploid
-7.28441	5.1488	diploid
0.571925	1.46177	diploid
-6.23307	5.15518	diploid
-9.34037	3.90274	diploid
-6.60357	4.83958	diploid
-10.9726	4.68325	diploid
-12.3998	-4.46114	diploid
1.55393	7.20422	diploid
-11.1239	-0.0434568	diploid
1.36124	7.23109	diploid
1.51507	6.72539	diploid
0.287296	9.93201	diploid
-11.0581	4.31562	diploid
0.305541	9.96885	diploid
-7.80197	4.7377	diploid
-4.27344	7.19915	diploid
-0.291296	-5.63673	diploid
-2.99572	6.87218	diploid
-9.61451	4.06794	diploid
-0.744631	6.24201	diploid
0.714966	9.8326	diploid
-0.403321	9.09194	diploid
-2.63035	6.35587	diploid
-2.94445	7.16964	diploid
-10.5387	0.333099	diploid
-1.12031	-0.223244	diploid
-6.24067	5.31309	diploid
-0.00347417	9.59797	diploid
-5.69693	5.78831	diploid
-9.38342	3.51916	diploid
0.795944	9.61893	diploid
-5.86746	5.69996	diploid
-10.0151	1.32281	diploid
-4.0427	6.94616	diploid
-7.87887	4.85693	diploid
-11.177	-0.895711	diploid
-0.904874	8.15489	diploid
-12.1828	-4.91705	diploid
-6.24355	5.40191	diploid
-6.91984	4.96893	diploid
-0.686067	9.20806	diploid
-11.007	-0.0605262	diploid
-6.26962	5.24913	diploid
-2.44252	7.00779	diploid
0.317625	9.75294	diploid
-11.7774	4.02879	diploid
-11.2096	-5.5848	diploid
-7.53162	4.8959	diploid
-10.8604	-2.84178	diploid
-2.67475	7.97206	diploid
-12.5779	-4.0569	diploid
-0.527249	-5.93583	diploid
-11.5318	-4.84296	diploid
0.341799	9.48813	diploid
-1.72056	8.34837	diploid
-0.850036	8.75689	diploid
-10.6637	0.077638	diploid
-0.190137	1.09389	diploid
-1.65183	5.29416	diploid
-0.638256	8.87457	diploid
-10.5187	-0.570327	diploid
-10.8085	0.379513	diploid
-2.89059	7.21921	diploid
-1.41996	5.15322	diploid
-7.57922	5.03012	diploid
-7.23337	4.94771	diploid
-7.06657	4.45715	diploid
-10.6587	0.420626	diploid
-10.6216	-5.01161	diploid
-1.14945	4.00736	diploid
-6.67228	5.07191	diploid
-1.37849	4.4251	diploid
0.117116	-5.26239	diploid
-2.81611	7.48599	diploid
-11.1536	-1.4368	diploid
-12.5514	-4.73255	diploid
-12.3175	-3.08447	diploid
-1.58737	4.98243	diploid
-3.31219	7.16754	diploid
-9.43837	3.72799	diploid
-7.57318	4.65015	diploid
-6.39196	5.01861	diploid
-10.028	-0.0329352	diploid
-1.03021	7.77949	diploid
-3.02395	6.73846	diploid
-1.14252	8.17073	diploid
-11.3701	-1.66811	diploid
-7.27066	4.90956	diploid
-4.05884	7.10499	diploid
-10.4108	3.91211	diploid
0.498077	9.94263	diploid
-4.6517	6.66343	diploid
-1.08638	7.13904	diploid
-0.966279	6.30359	diploid
0.434914	9.54356	diploid
-6.97448	5.11362	diploid
-5.69487	5.77225	diploid
-7.82831	4.84097	diploid
-2.0076	8.2504	diploid
0.526115	10.0127	diploid
1.6932	7.47479	diploid
-6.18239	5.1752	diploid
-3.32765	7.20345	diploid
-2.93511	7.5052	diploid
6.666	-7.41368	diploid
-4.61936	7.28364	diploid
-0.388078	9.28216	diploid
-2.02144	7.9995	diploid
-12.0367	-5.06867	diploid
-3.62428	7.05057	diploid
-7.54919	4.94912	diploid
-0.953294	8.97163	diploid
-11.8991	3.89784	diploid
-11.5619	-1.17071	diploid
-11.9436	3.99139	diploid
-3.54967	7.34692	diploid
-11.1348	-3.30596	diploid
-10.3848	2.67791	diploid
-3.6618	7.79138	diploid
-2.79916	6.95835	diploid
-6.70481	5.12906	diploid
-0.827036	8.1819	diploid
-3.69068	7.19306	diploid
-1.2827	8.96371	diploid
-9.57832	4.07744	diploid
-10.3928	-4.20585	diploid
-10.0027	1.38438	diploid
-2.06249	6.80907	diploid
-4.40579	7.01371	diploid
-7.46979	4.75257	diploid
-0.350604	-6.14608	diploid
-5.40676	6.17386	diploid
-1.9068	7.58482	diploid
-3.68275	7.70363	diploid
0.411814	9.97897	diploid
-6.46933	5.05325	diploid
-2.60402	6.89948	diploid
0.542817	3.0716	diploid
-9.99712	1.19335	diploid
-2.90211	7.03449	diploid
-1.60369	4.03163	diploid
1.73085	7.48931	diploid
-1.33107	3.19821	diploid
-0.187596	9.38832	diploid
1.80305	7.40346	diploid
-1.66403	3.29768	diploid
-9.79733	3.35794	diploid
-12.4135	-4.33588	diploid
0.400283	-5.70302	diploid
-1.46199	3.06519	diploid
-1.15442	0.251188	diploid
-7.09219	5.06461	diploid
2.14893	8.80947	diploid
-0.996738	-2.08191	diploid
1.91864	7.43456	diploid
-1.55237	4.05061	diploid
-6.22022	5.31464	diploid
-7.49902	4.73417	diploid
0.116649	9.71197	diploid
-10.9983	-4.2088	diploid
-10.6486	-0.487333	diploid
-0.937658	8.81983	diploid
-1.40089	-1.03377	diploid
-10.4846	0.198893	diploid
-2.84203	6.66563	diploid
-10.4892	4.34614	diploid
-3.28026	7.66631	diploid
-0.893637	0.950525	diploid
-0.0710705	9.67784	diploid
-1.06579	8.66412	diploid
-10.7643	-4.45959	diploid
-1.71057	8.58607	diploid
-0.142632	9.01101	diploid
-1.15517	-2.61579	diploid
-0.866119	3.11901	diploid
-11.8098	4.26909	diploid
-9.65924	4.38675	diploid
-0.641127	-1.04576	diploid
-0.835968	7.91835	diploid
-11.1382	-3.53077	diploid
-1.40697	3.10383	diploid
-11.9191	4.03588	diploid
-10.5541	-4.59123	diploid
-10.6097	0.308469	diploid
-0.507682	-1.30407	diploid
-2.13769	7.71595	diploid
-0.98266	0.759751	diploid
0.355884	9.88877	diploid
-9.68398	3.69866	diploid
-0.608708	6.23782	diploid
-2.55343	7.64106	diploid
-12.3819	-4.94243	diploid
-10.1095	3.90463	diploid
-10.5145	-4.61753	diploid
-2.2248	7.88369	diploid
1.85504	7.29848	diploid
-5.39324	6.00416	diploid
-11.8162	-4.08152	diploid
-7.35987	5.17776	diploid
-0.923968	9.28985	diploid
-0.75615	6.1678	diploid
-9.8858	0.999727	diploid
-11.4937	-0.920291	diploid
-0.329666	9.19334	diploid
-0.0394706	9.3156	diploid
-7.30256	4.4841	diploid
-0.870243	8.57396	diploid
-3.3267	7.52966	diploid
-1.45345	3.9857	diploid
-2.68137	7.38318	diploid
0.00928426	9.35257	diploid
-7.3098	4.97606	diploid
-1.69535	2.49741	diploid
-0.439228	6.34257	diploid
-0.98652	7.67212	diploid
-2.22415	7.92286	diploid
-6.84281	5.19146	diploid
-11.086	-0.807859	diploid
-7.10084	4.87155	diploid
-0.178461	9.56767	diploid
0.838177	-5.1424	diploid
-7.42581	5.16603	diploid
0.633151	-5.27552	diploid
-1.00849	8.81743	diploid
-3.48984	7.23733	diploid
0.226898	9.22186	diploid
-6.49429	4.93684	diploid
-7.05054	4.70937	diploid
0.112432	9.42316	diploid
-4.16464	7.1158	diploid
-10.0601	-0.127107	diploid
-0.847713	-1.26775	diploid
-2.31956	8.01988	diploid
0.338884	9.39236	diploid
-9.49929	3.81281	diploid
-12.0476	-4.20744	diploid
-0.0761656	-6.06484	diploid
-0.0127794	9.4195	diploid
-11.3224	-3.71378	diploid
1.61729	7.36339	diploid
-0.698768	8.64569	diploid
0.328983	9.29142	diploid
-9.95502	-0.141393	diploid
-9.80779	3.93039	diploid
-3.37879	7.47265	diploid
-5.11499	6.39931	diploid
-8.01433	4.46562	diploid
-0.558675	9.32651	diploid
-12.5723	-4.29902	diploid
-2.38459	7.93922	diploid
-9.63705	2.45386	diploid
-0.696035	6.49295	diploid
-1.17447	3.35613	diploid
-2.57782	6.70622	diploid
-0.778773	3.31272	diploid
2.98859	1.05345	diploid
5.48669	-6.01811	diploid
-0.449856	0.247575	diploid
-0.582996	3.54495	diploid
2.4489	0.813104	diploid
0.433966	1.8041	diploid
0.415606	1.316	diploid
6.3576	-6.07599	diploid
-0.370366	1.60032	diploid
-1.28107	2.55107	diploid
3.79509	0.858121	diploid
0.885823	7.2366	diploid
-0.486809	0.0507009	diploid
-1.54308	3.43806	diploid
-0.946013	1.59224	diploid
-0.890107	2.58965	diploid
5.83661	-6.31303	diploid
0.287227	1.9667	diploid
-1.10767	6.23662	diploid
4.57537	-6.3254	diploid
-0.907601	3.67692	diploid
7.92361	-6.5013	diploid
6.22416	-6.39428	diploid
-6.56009	4.83046	diploid
0.6268	3.12419	diploid
-1.15719	-0.0216115	diploid
-1.05328	-1.97421	diploid
5.06381	-5.41781	diploid
6.54876	-6.70071	diploid
-0.543007	-0.194762	diploid
-0.685076	-0.366162	diploid
4.08511	1.02132	diploid
6.08442	-6.78148	diploid
-1.53507	0.93192	diploid
8.14903	-7.21697	diploid
-2.21065	7.15479	diploid
-0.130161	2.0979	diploid
-1.35608	8.88385	diploid
0.629348	9.44519	diploid
-1.20062	3.80797	diploid
-1.03092	-3.06957	diploid
-0.915304	2.44228	diploid
7.95939	-7.38924	diploid
-1.33554	-2.3888	diploid
-0.233031	6.45278	diploid
-2.48417	6.66455	diploid
-4.03507	7.84091	diploid
-11.1284	4.47881	diploid
-11.7035	-5.26809	diploid
-12.03	-5.08253	diploid
-0.44665	-6.13951	diploid
-11.381	-4.52705	diploid
-0.852988	-5.85239	diploid
0.696048	-5.21435	diploid
-0.939669	8.3963	diploid
-7.71039	4.94704	diploid
-12.1748	-4.16154	diploid
-2.02591	7.6555	diploid
-11.5049	-4.66275	diploid
-1.96296	1.54811	diploid
-7.5678	4.49565	diploid
-11.5206	-4.34157	diploid
-12.1068	-3.88635	diploid
-11.6272	-5.41596	diploid
-10.2853	-4.06718	diploid
-0.0429355	9.39404	diploid
-11.1008	-4.24667	diploid
-10.52	0.047098	diploid
-11.1045	3.72059	diploid
-4.63901	6.50062	diploid
-11.5642	-1.27428	diploid
-2.14476	7.52836	diploid
-10.9515	1.43126	diploid
-1.85698	3.53168	diploid
-10.7733	-5.4056	diploid
-10.4791	4.0443	diploid
1.3063	-4.39353	diploid
-11.4966	-5.40877	diploid
-9.67385	2.3189	diploid
-10.8217	0.0601411	diploid
-10.8134	-0.0792943	diploid
1.6456	6.65967	diploid
-3.65075	7.41845	diploid
-11.5576	-5.5325	diploid
-10.8148	-5.26972	diploid
-11.1929	4.52533	diploid
-2.15018	7.71631	diploid
-12.1125	-5.35865	diploid
-1.52762	4.43835	diploid
-0.120128	9.49321	diploid
-1.99048	6.80055	diploid
-0.672997	8.66027	diploid
-11.9861	-4.52359	diploid
-0.693566	6.04265	diploid
-11.2926	-5.61411	diploid
-11.6969	4.35634	diploid
-10.1103	2.94061	diploid
-11.8985	-2.57583	diploid
1.64779	6.85605	diploid
-10.3554	2.85496	diploid
-11.0502	4.45152	diploid
1.59417	6.66091	diploid
-11.8994	-4.18428	diploid
-3.6644	7.23149	diploid
-7.78879	4.82596	diploid
-5.0078	6.58901	diploid
-10.9394	-5.22881	diploid
-11.4623	-4.34104	diploid
-9.66957	2.27396	diploid
-12.0351	-4.30601	diploid
-4.87387	6.86878	diploid
-11.5411	-3.65573	diploid
-10.9182	2.43506	diploid
-11.2874	4.11842	diploid
-0.243343	9.05188	diploid
1.44009	6.96274	diploid
-10.9026	-5.11145	diploid
-11.7568	-5.11099	diploid
-11.4371	-5.46213	diploid
-3.22544	7.6411	diploid
-12.1364	-3.57489	diploid
-1.62146	3.48012	diploid
-11.3148	-0.329201	diploid
-11.1146	-0.679587	diploid
-11.5649	-5.36586	diploid
-11.6375	-0.739166	diploid
1.33611	9.07061	diploid
1.62391	7.12123	diploid
-10.4161	-3.98376	diploid
-4.77596	7.01396	diploid
-11.6911	-2.92115	diploid
-9.92008	2.64882	diploid
-10.9604	3.65246	diploid
-4.81486	6.83599	diploid
-4.06416	7.89757	diploid
-11.0611	-4.28504	diploid
1.60205	6.70529	diploid
-10.7176	-3.05828	diploid
-10.1888	3.40538	diploid
-11.1844	4.88708	diploid
-11.0857	-4.10351	diploid
-10.9428	-4.24297	diploid
-10.6351	2.0667	diploid
-1.50677	4.70606	diploid
-1.86525	6.95124	diploid
-0.638194	9.59993	diploid
-11.0476	2.96092	diploid
-11.2609	-1.00381	diploid
-9.60144	2.27214	diploid
-10.1935	2.82269	diploid
-11.6779	-5.48401	diploid
-10.9428	1.45464	diploid
-10.7104	4.75355	diploid
1.64096	6.89177	diploid
-12.1044	-4.9592	diploid
-1.61508	3.90247	diploid
-11.3193	-0.172017	diploid
-11.6497	-0.755298	diploid
-10.4962	4.22353	diploid
-11.1043	-5.48462	diploid
-2.6593	7.10441	diploid
-4.841	6.19659	diploid
-0.645809	-6.10623	diploid
-10.9198	2.42385	diploid
-0.674298	-5.92406	diploid
-11.1364	4.82113	diploid
-11.1561	-3.96565	diploid
0.399617	9.6561	diploid
-7.25518	5.02326	diploid
-11.1788	-0.992797	diploid
-11.2161	-4.17965	diploid
-0.217712	9.06277	diploid
-10.9408	3.73552	diploid
-3.0095	7.129	diploid
-11.2701	-1.21422	diploid
-11.789	-3.4808	diploid
-1.35924	3.85106	diploid
-4.57567	6.35895	diploid
-11.8584	-2.72544	diploid
-10.235	3.3011	diploid
-3.13114	7.08852	diploid
-11.1016	2.88155	diploid
-1.72353	3.30188	diploid
-1.89851	7.92148	diploid
-1.53975	3.19559	diploid
-11.4053	-1.00915	diploid
-1.55508	4.42136	diploid
-11.9163	-3.71323	diploid
-2.50798	7.37081	diploid
1.61479	6.97201	diploid
-11.3585	4.41903	diploid
-11.1747	2.93629	diploid
-11.185	-5.73814	diploid
-11.5464	-3.53357	diploid
-0.193993	6.34021	diploid
-7.75065	5.02356	diploid
-11.173	-5.78433	diploid
-2.63659	7.51679	diploid
-11.0828	-4.13419	diploid
-1.19459	3.8095	diploid
-11.8269	-3.43182	diploid
0.55819	9.68252	diploid
-3.8522	7.36255	diploid
-12.0719	-5.13741	diploid
-10.9162	-0.824385	diploid
-4.26168	7.06172	diploid
-12.0781	-5.14006	diploid
-0.643447	8.6006	diploid
-10.972	-0.681816	diploid
-4.74937	7.09094	diploid
-11.6628	4.55554	diploid
-9.9662	2.75399	diploid
-10.6972	-3.20552	diploid
-4.09756	7.88259	diploid
-11.1234	-3.8956	diploid
-12.0396	-4.19185	diploid
-11.4348	-4.14916	diploid
-10.949	-4.10989	diploid
1.48124	6.71864	diploid
-10.0176	-0.0697958	diploid
-10.212	-3.76237	diploid
-4.17576	7.01887	diploid
-11.1966	-5.54257	diploid
-11.9816	-2.48265	diploid
-4.66563	6.46332	diploid
-11.6809	-5.49007	diploid
-0.603915	8.93782	diploid
-4.44354	7.14611	diploid
-12.0827	-4.59786	diploid
1.0708	-4.23676	diploid
-3.97303	7.15408	diploid
-10.1513	4.4355	diploid
-4.55268	7.12873	diploid
-11.7486	-0.917755	diploid
-4.70841	7.21099	diploid
-4.68093	7.19029	diploid
-11.1146	0.0212657	diploid
-11.2409	2.90857	diploid
-4.59793	7.10684	diploid
-11.422	-4.55385	diploid
-11.2401	-5.68233	diploid
-1.63623	3.72856	diploid
-4.74823	6.54383	diploid
1.57501	6.62405	diploid
-10.9431	3.80388	diploid
-11.8283	-5.42453	diploid
-10.5134	0.166151	diploid
-4.46774	7.14154	diploid
-4.02832	7.9922	diploid
-9.7138	3.78281	diploid
-10.8903	1.63794	diploid
-0.217632	-5.39464	diploid
-11.1404	4.55416	diploid
-10.2316	3.53236	diploid
-10.2896	0.626188	diploid
-4.69893	7.08186	diploid
-11.0044	-0.87353	diploid
-10.834	-4.20761	diploid
-1.51974	3.8512	diploid
-2.05004	7.82295	diploid
-1.38614	3.20426	diploid
-4.5331	6.51965	diploid
-11.5116	-4.89262	diploid
-10.698	-3.08649	diploid
-1.71667	7.79882	diploid
-11.4775	4.30054	diploid
-10.3905	-0.47137	diploid
-11.441	-0.51284	diploid
-12.3441	-3.45203	diploid
-1.78975	2.07483	diploid
-11.7708	-4.22289	diploid
-9.92217	4.31331	diploid
-11.1263	-0.203731	diploid
-10.8731	-4.25215	diploid
-11.1835	3.87805	diploid
-1.01708	-2.88366	diploid
-11.239	-5.42227	diploid
-10.8793	3.68744	diploid
-3.44252	7.64471	diploid
0.17154	9.57921	diploid
-4.52943	7.02771	diploid
-11.3358	4.76804	diploid
-12.04	-4.23254	diploid
-10.9308	-0.831448	diploid
-10.7794	-0.607697	diploid
-4.38553	7.1698	diploid
-10.0044	3.9615	diploid
-4.43541	6.95701	diploid
-11.1246	4.9654	diploid
-12.4902	-3.68641	diploid
-7.64424	4.87716	diploid
-6.90558	4.61431	diploid
-9.77228	3.65088	diploid
-0.436488	-5.47946	diploid
-1.87948	6.95226	diploid
-11.7498	-3.28437	diploid
-12.3047	-3.73355	diploid
-10.4598	0.401004	diploid
-11.1782	2.8564	diploid
-11.0077	4.07362	diploid
-11.3975	-5.39219	diploid
-11.1287	-1.06581	diploid
-11.8124	-5.11318	diploid
-10.577	-4.84247	diploid
-4.86921	6.78582	diploid
-4.59015	6.84796	diploid
-11.9479	-3.21913	diploid
-11.0215	-3.88424	diploid
-10.4946	-0.21573	diploid
-10.9582	1.38434	diploid
-11.0858	4.7498	diploid
0.0362234	-6.19003	diploid
-10.7043	0.134588	diploid
-0.403042	6.20121	diploid
-1.75528	6.8858	diploid
-1.78296	6.34925	diploid
-4.98568	6.56006	diploid
-11.1199	0.75188	diploid
-10.4575	3.57276	diploid
-11.3571	4.37448	diploid
-12.3963	-3.64783	diploid
-2.37763	7.94225	diploid
-11.1809	-0.521664	diploid
-11.6823	-3.97052	diploid
1.59959	6.88241	diploid
-11.1421	4.85864	diploid
-9.13909	3.84267	diploid
-10.277	3.45287	diploid
-10.6978	4.17931	diploid
0.210511	9.74364	diploid
-4.54961	6.93506	diploid
-12.1136	-4.15179	diploid
-4.55581	7.18324	diploid
-12.0092	-2.62172	diploid
-9.96633	2.59431	diploid
-0.333645	6.17611	diploid
-12.1415	-3.88492	diploid
-9.84674	3.76135	diploid
-11.1402	-3.89664	diploid
-11.1482	-0.837399	diploid
-11.1917	-5.64342	diploid
-12.1325	-3.14921	diploid
-2.91828	7.81204	diploid
-12.0096	-3.70222	diploid
-1.60386	3.94948	diploid
-0.797838	-5.91022	diploid
1.58836	6.78056	diploid
-0.371819	-6.15151	diploid
-11.2598	-3.69596	diploid
-0.859682	9.35989	diploid
0.394621	9.83849	diploid
-3.75711	7.59602	diploid
-11.3389	-1.08284	diploid
-12.3799	-3.95461	diploid
-10.5121	4.32712	diploid
-10.826	-5.4926	diploid
-4.80553	6.41371	diploid
-11.6656	-1.90994	diploid
0.526094	-5.36401	diploid
-11.8093	-2.74113	diploid
-11.3105	-3.7422	diploid
-11.6579	-3.93285	diploid
-11.3577	-5.29762	diploid
-10.7787	-4.10094	diploid
-10.0071	3.23359	diploid
-10.2651	-4.30446	diploid
-11.0687	-5.68642	diploid
-11.1749	-5.48954	diploid
-0.562323	8.53636	diploid
-11.2911	-3.89339	diploid
0.476587	9.92748	diploid
-11.9688	-4.28228	diploid
-11.1399	2.7517	diploid
-4.39636	7.14345	diploid
-4.03511	7.95651	diploid
0.224404	9.46333	diploid
-12.0661	-2.63378	diploid
-4.08104	7.98799	diploid
-10.2785	3.93136	diploid
-0.771919	8.44516	diploid
-10.9973	-0.00300604	diploid
-11.1485	-5.42819	diploid
-2.39927	7.15429	diploid
-12.13	-4.64879	diploid
-10.8873	3.73261	diploid
-11.2731	2.86011	diploid
-11.616	4.49214	diploid
-12.3372	-3.71212	diploid
-10.8232	-5.57149	diploid
-10.3707	-0.42249	diploid
-9.8768	4.31791	diploid
-4.67919	6.901	diploid
-11.4195	-5.43061	diploid
-2.51366	7.16466	diploid
-10.3305	2.4567	diploid
-10.6987	1.95761	diploid
-10.269	2.51494	diploid
-12.1841	-3.25295	diploid
-10.2079	-0.27355	diploid
-11.0155	-4.11519	diploid
-0.319162	8.58746	diploid
-9.58697	3.80653	diploid
-1.77575	6.66784	diploid
-9.8767	0.214355	diploid
-4.69808	6.66343	diploid
-0.812647	8.23225	diploid
-0.956928	5.84906	diploid
-11.6609	4.28946	diploid
-2.42076	6.89007	diploid
-7.1146	5.07015	diploid
-3.98974	7.20362	diploid
-7.92755	4.80423	diploid
-4.48622	6.50532	diploid
-1.73473	3.07106	diploid
-1.45634	3.25876	diploid
-3.28148	7.72813	diploid
-11.4819	4.32312	diploid
-11.2671	-4.08871	diploid
-4.59836	6.4991	diploid
-11.5333	-3.97334	diploid
-11.9052	-5.3638	diploid
-1.58851	3.25045	diploid
-11.307	-3.77725	diploid
-1.59638	4.23012	diploid
-11.4441	4.64278	diploid
-1.48726	7.21741	diploid
-11.8198	-3.88752	diploid
-10.2776	3.69953	diploid
-12.0144	-2.79527	diploid
-11.2447	-0.680949	diploid
-0.587434	8.46616	diploid
-10.9683	1.51348	diploid
-12.1851	-4.89089	diploid
-11.23	2.80994	diploid
-10.4887	-0.549114	diploid
-11.9106	-3.97043	diploid
-10.533	3.35857	diploid
-11.2322	-0.827747	diploid
-12.1662	-4.92569	diploid
-11.1671	-5.62908	diploid
-10.8384	-5.61839	diploid
-11.1148	2.82676	diploid
-12.1399	-2.97929	diploid
-3.96994	6.73421	diploid
-11.3249	-3.90811	diploid
-0.828801	8.36862	diploid
-10.0116	2.72296	diploid
-12.1802	-4.84087	diploid
0.44345	1.43507	diploid
-10.7041	-3.09252	diploid
-11.9106	-4.6121	diploid
-11.2358	-4.19903	diploid
-10.9236	3.62669	diploid
-2.4764	7.02953	diploid
-11.0701	-5.33333	diploid
-10.0423	3.36095	diploid
-11.409	3.66328	diploid
-11.7948	-3.61273	diploid
-1.71607	3.51768	diploid
-4.52968	7.08001	diploid
-10.2899	-0.419139	diploid
1.23871	6.61494	diploid
-1.8333	6.60891	diploid
-11.0881	-1.14491	diploid
-10.8758	0.207438	diploid
-9.98623	3.84508	diploid
-10.3624	2.63654	diploid
-1.05331	-3.29639	diploid
0.380071	-5.49128	diploid
-2.27283	7.33166	diploid
-11.8513	-5.47312	diploid
-10.5701	3.95552	diploid
-11.0176	-3.40445	diploid
-11.0492	4.64025	diploid
-11.8312	-4.08944	diploid
-11.3989	4.73057	diploid
-11.0712	-4.03132	diploid
-10.1673	-0.390879	diploid
-11.0088	2.75251	diploid
-11.3839	-5.54852	diploid
-10.9199	-4.31465	diploid
-11.162	-1.34732	diploid
-11.2495	-5.58734	diploid
-1.91077	6.5423	diploid
-11.5493	4.43817	diploid
-1.54689	6.90008	diploid
-4.63414	7.05118	diploid
-11.4803	-0.776599	diploid
-4.58944	6.55122	diploid
-10.8481	-3.86707	diploid
-10.9915	3.66686	diploid
-4.50891	6.35446	diploid
-11.031	4.94667	diploid
-4.74815	6.50995	diploid
-10.8534	4.25552	diploid
-11.5594	-5.34344	diploid
-1.58161	3.98896	diploid
-0.528432	9.07491	diploid
-11.383	4.61439	diploid
-0.428071	9.43843	diploid
-11.3617	-5.63909	diploid
-11.527	-4.37207	diploid
-12.0488	-3.36922	diploid
-10.7739	-4.46743	diploid
-12.3813	-4.18807	diploid
0.046731	-6.02833	diploid
-11.9069	-3.23714	diploid
0.920075	-4.26712	diploid
-11.0769	-0.416484	diploid
-11.2396	4.81606	diploid
-10.4249	-0.396189	diploid
-11.1891	-5.68773	diploid
-1.91518	6.7653	diploid
-11.0998	-3.60198	diploid
-10.6627	-3.1098	diploid
-10.2946	3.22954	diploid
-11.222	-0.870339	diploid
-1.49813	3.15227	diploid
-9.82922	2.42272	diploid
-2.13292	6.87939	diploid
-1.48125	7.6419	diploid
1.57852	6.93043	diploid
-4.61276	6.9921	diploid
-10.1915	4.05443	diploid
-10.4011	3.7456	diploid
-2.15621	7.62441	diploid
-1.78855	6.40867	diploid
-4.08928	7.8855	diploid
-12.4562	-3.86458	diploid
-11.808	-5.44083	diploid
-4.54633	6.56975	diploid
-10.5239	-3.803	diploid
-9.70391	3.48852	diploid
-0.00491813	-5.99759	diploid
-11.6721	-3.59153	diploid
-2.54975	7.90355	diploid
0.748204	-5.06158	diploid
-10.8362	1.65219	diploid
-11.4138	-4.78543	diploid
1.50383	8.24555	diploid
-10.9694	-0.856086	diploid
-11.4185	-5.59558	diploid
-11.2602	-3.91692	diploid
-10.8862	1.6598	diploid
0.138967	-5.88984	diploid
-10.7015	2.58953	diploid
-0.288909	-6.02675	diploid
-10.9518	-4.36253	diploid
-4.45987	6.90688	diploid
-9.88071	4.32961	diploid
0.141931	-5.62506	diploid
-10.0537	3.72939	diploid
-10.6501	0.274531	diploid
-12.1803	-4.13842	diploid
-11.2594	4.71441	diploid
-1.65788	3.22674	diploid
-9.79656	3.39435	diploid
-10.8206	-4.63396	diploid
-10.1527	3.48022	diploid
-12.0219	-3.05285	diploid
-11.2345	4.72307	diploid
-9.92272	3.20102	diploid
-11.2127	-0.177057	diploid
-10.0999	2.99603	diploid
-12.4251	-3.72464	diploid
-1.79591	7.13051	diploid
-1.7925	6.01913	diploid
-11.4435	-4.12447	diploid
-0.191747	9.60283	diploid
4.2393	0.854644	diploid
-11.2562	-3.7162	diploid
-10.5563	4.33792	diploid
4.56861	0.731538	diploid
-12.0578	-3.05816	diploid
-10.873	-3.66566	diploid
-10.3078	2.68411	diploid
-11.1571	4.36073	diploid
-11.1818	-5.57107	diploid
-10.8406	3.9859	diploid
-10.2227	3.55576	diploid
-10.2531	-0.739925	diploid
-11.8144	-3.51851	diploid
-10.1463	2.74042	diploid
-10.918	-0.181745	diploid
-11.0922	4.15253	diploid
-3.98888	7.95792	diploid
-10.3084	3.89463	diploid
-12.125	-2.77885	diploid
-10.923	-0.81511	diploid
0.574285	9.80785	diploid
-4.45504	7.05278	diploid
-11.3711	-5.36506	diploid
-10.9516	-3.9441	diploid
-1.7202	7.01861	diploid
-11.5161	4.52543	diploid
-4.80424	6.66474	diploid
-10.9584	3.69096	diploid
-11.1814	2.90201	diploid
-12.0269	-4.59995	diploid
0.573388	9.7745	diploid
-10.9175	-5.60297	diploid
-10.2487	3.24694	diploid
-10.65	-0.562521	diploid
-0.321346	-5.50714	diploid
-10.5962	-0.372277	diploid
-4.43383	7.16123	diploid
-1.03642	8.34135	diploid
-10.6825	-3.09193	diploid
-10.9823	1.59426	diploid
-7.07634	5.07342	diploid
-11.2745	-3.62664	diploid
-11.7339	-5.34793	diploid
-11.2191	4.84558	diploid
-11.2946	-4.84386	diploid
0.959746	-4.86544	diploid
-11.0756	4.15106	diploid
-1.74364	5.66499	diploid
-11.9507	-2.95203	diploid
-11.7675	-4.1253	diploid
-10.0066	3.06992	diploid
0.662679	-5.17254	diploid
-6.59126	5.27157	diploid
-11.5585	-4.30436	diploid
-2.50704	7.85031	diploid
-3.9666	6.96943	diploid
-1.72161	3.54454	diploid
-11.1501	-5.1637	diploid
-11.2902	-0.0796773	diploid
-11.197	-4.05219	diploid
-10.7587	4.20057	diploid
-12.1141	-3.43316	diploid
-11.3308	4.25594	diploid
-10.8539	3.06645	diploid
-11.3661	-5.36952	diploid
-11.5978	-3.12778	diploid
-10.8226	-4.00285	diploid
-4.15615	6.97057	diploid
-10.9551	3.64908	diploid
-10.94	-5.43521	diploid
-11.9709	-3.22683	diploid
-4.18864	7.74201	diploid
-7.04952	4.47406	diploid
-0.787275	9.00861	diploid
-1.64216	7.14441	diploid
-11.7308	-4.3273	diploid
-1.19108	2.81667	diploid
-11.2459	-1.32145	diploid
-4.31833	6.94916	diploid
-11.8228	-4.96538	diploid
-0.575094	8.64874	diploid
-10.1102	1.08348	diploid
1.57668	6.67736	diploid
-11.7437	-2.92291	diploid
-4.30926	6.97183	diploid
-9.98755	3.12438	diploid
-11.7406	-0.957274	diploid
-11.6239	-1.10813	diploid
-9.97387	3.22522	diploid
-0.243141	9.18898	diploid
-11.8025	-4.79392	diploid
-11.6507	-5.49924	diploid
-11.8039	-3.32039	diploid
-10.8891	1.5609	diploid
1.66213	6.88912	diploid
-1.27525	8.23622	diploid
-12.2635	-4.60342	diploid
-4.67169	7.12993	diploid
-10.8933	1.63688	diploid
-12.2704	-4.07605	diploid
-4.12194	7.14105	diploid
1.08311	-4.42426	diploid
-7.17363	4.69054	diploid
-11.5845	-0.937458	diploid
-0.894487	-5.94083	diploid
-11.4096	-4.81093	diploid
0.849658	9.41563	diploid
-0.0503768	6.35011	diploid
-10.1908	2.93044	diploid
-7.25453	4.72661	diploid
-11.7334	-5.50255	diploid
-0.861262	9.1346	diploid
-10.6823	-3.05644	diploid
-10.6403	-5.82218	diploid
[truncated: 5,055 more rows]

## Sheet: Fig2C
UMAP_1	UMAP_2	ident
-1.47764	2.49579	3
-0.526581	8.409	4
5.76645	-6.41884	1
-0.360831	3.37067	3
4.54024	-6.27483	1
7.3534	-7.63874	1
-0.122824	3.40643	2
-0.635911	8.01427	4
-0.460856	3.38512	3
5.50752	-4.69916	1
-0.487861	8.97478	4
-0.0444271	9.3608	4
-1.01147	8.27474	4
-0.955338	1.67835	3
0.823668	2.81942	3
7.57901	-7.21632	1
-1.14038	3.84115	3
-1.03674	3.41041	3
4.8643	-6.16305	1
6.31156	-7.12821	1
5.11734	-6.56874	1
7.50138	-7.47869	1
0.384697	9.09927	4
4.89644	-6.71412	1
0.209752	8.96092	4
7.55305	-7.52259	1
-0.206957	4.16046	3
-0.626831	9.40242	4
7.61321	-6.9362	1
6.75773	-4.67328	1
-0.837265	8.26433	4
-0.508624	8.69227	4
6.34723	-7.05725	1
7.35804	-7.60949	1
6.01782	-6.88862	1
-10.9797	-5.53142	4
-0.681648	8.02127	4
-0.600021	3.10143	3
0.175636	8.55478	4
7.50112	-7.2224	1
-2.71537	6.73279	4
-0.985871	8.02268	4
5.52415	-5.89371	1
5.87737	-6.59507	1
7.60831	-7.12899	1
0.11412	8.69678	4
-1.0671	3.16069	3
7.34	-7.49605	1
0.0118946	8.76595	4
-1.4557	2.26831	3
4.37813	-6.12305	1
7.90686	-7.08294	1
4.4319	-6.03108	1
7.9009	-7.26971	1
4.34594	-6.15858	1
7.68262	-7.2689	1
7.83297	-7.36019	1
-0.380653	8.82758	4
-1.22987	1.89954	3
7.22822	-7.36944	1
-0.851152	4.10544	3
4.9368	-6.16796	1
-1.32738	2.18147	3
-0.947546	8.65851	4
-0.691593	3.37809	3
6.20562	-6.99918	1
7.42317	-6.81174	1
-1.5424	3.21304	3
-1.47474	1.98205	3
0.192926	3.44486	3
6.26892	-7.03533	1
-1.24869	2.27305	3
7.40759	-7.36329	1
0.290756	8.66985	4
7.42331	-7.57385	1
-0.21017	3.00721	3
0.334803	8.55403	4
7.49535	-7.53292	1
-0.95858	7.70056	4
7.39858	-7.18929	1
-0.960917	7.44011	3
-0.0839724	9.18614	4
-0.884429	2.95683	3
-1.55246	3.00668	3
-11.3987	-1.19839	4
0.201693	8.57131	4
5.79112	-4.06039	1
0.296482	8.61446	4
-0.273546	3.47847	3
-0.0751806	8.98065	4
0.286579	8.54546	4
7.2027	-7.16168	1
7.18059	-7.22001	1
-0.791104	3.26719	3
5.58399	-6.66752	1
-0.731491	3.42054	3
-0.570778	3.34411	3
7.46794	-7.42185	1
-1.62572	3.04584	3
6.55139	-7.28741	1
-0.345	3.15659	3
0.30835	3.36438	3
-0.700434	3.58684	3
0.0763772	3.58366	3
-1.15041	2.18867	3
-1.2388	3.5266	3
6.90044	-7.48653	1
5.72388	-4.08668	1
-0.679527	3.81194	3
-0.855798	2.94092	3
-1.21442	1.7507	3
5.03942	-1.78583	2
5.66252	-6.92342	1
-0.90984	9.11466	4
-11.4732	-4.43834	4
0.228015	8.52075	4
-0.799822	2.99649	3
6.71063	-7.54282	1
6.8492	-7.55402	1
-0.878234	1.79156	3
-0.955528	2.71462	3
-1.50129	2.71972	3
-0.878462	3.75338	3
-0.0005424	3.10027	3
-1.09762	3.22068	3
5.03927	-6.12382	1
-1.03397	7.51208	4
7.04399	-7.62101	1
-0.919552	7.78131	4
-11.361	-5.24983	4
0.00980181	8.34086	4
0.15528	8.74078	4
-1.39258	3.28444	3
-1.48528	2.85252	3
6.68398	-7.46327	1
7.3806	-7.47922	1
-0.939615	2.81925	3
-11.209	-0.966185	4
4.31834	-6.19369	1
-0.836379	3.56766	3
6.55407	-7.42554	1
4.846	-6.62466	1
-0.0241797	1.84964	3
-0.926128	2.5038	3
7.1806	-7.30617	1
-1.39258	3.19185	3
-10.993	0.194349	4
1.32291	-4.30689	0
-9.70953	0.724232	4
-7.41716	5.16156	4
-7.1217	4.61454	4
-0.169327	-5.60391	0
-6.24803	5.1072	4
-0.195428	0.0170158	3
-9.91812	-0.108414	2
-2.41937	7.31743	4
-0.10644	9.63134	4
-3.81478	6.17463	4
-0.709444	9.03043	4
-10.2393	-0.0238555	4
-10.4077	-4.2902	4
-7.30868	4.58922	4
-12.5697	-4.62245	4
-12.5538	-4.20706	4
-7.22259	5.22424	4
-2.90186	7.32025	4
-4.2757	7.21048	4
-3.29596	6.65641	4
-2.14133	8.25752	4
-10.4161	-4.42166	4
-10.6728	0.215522	4
-3.15718	7.49369	4
-3.53528	7.7288	4
-2.32769	7.33186	4
-3.7525	7.32142	4
-2.22161	7.24407	4
-10.1566	3.89386	4
-4.70936	7.13214	4
-10.3582	-4.01748	4
-0.738723	8.57386	4
1.52098	6.84551	4
0.249642	-0.418244	3
-2.41541	7.27555	4
-0.968156	9.05089	4
-7.56228	4.63662	4
-1.73098	5.24292	3
-0.899232	8.87032	4
0.23887	9.98847	4
1.55077	6.90394	4
-3.18247	7.0324	4
-0.789375	9.1019	4
-3.14442	7.92592	4
-7.33733	4.51426	4
0.814354	9.38634	4
-0.964091	9.0604	4
-6.42008	5.28824	4
-9.47987	3.90995	4
-2.56007	6.81375	4
-11.7238	-4.46639	4
-6.59011	4.89755	4
-2.3813	7.76314	4
-11.4514	-4.88402	4
-1.55746	3.13957	3
-3.24532	7.34924	4
-1.58377	3.03426	3
-10.3396	2.57569	4
0.370972	9.87828	4
-3.1369	7.46603	4
-3.80809	6.85109	4
-7.08984	4.91548	4
6.14853	-6.62016	1
-9.44825	4.14987	4
-11.606	-1.54545	4
-2.17103	7.94964	4
-1.11046	8.20152	4
-11.3129	-3.66154	4
-0.767949	8.92885	4
-10.9033	4.62623	4
-3.52678	7.54558	4
-9.69665	-0.0318921	4
-9.76854	2.85899	4
-2.14668	8.16623	4
-2.18247	8.26996	4
-0.709265	-5.72378	0
-1.00686	1.84631	3
-0.0020526	9.13419	4
-0.709796	8.612	4
-12.167	-5.31216	4
-5.69934	5.81258	4
-0.304905	8.66954	4
-1.23502	7.18149	4
-0.146117	6.22791	4
-3.24702	6.47653	4
-11.8403	3.89165	4
-3.60479	7.62128	4
-11.0661	3.79952	4
-0.310721	8.92556	4
-2.95253	7.71869	4
-2.2174	7.50704	4
-0.125399	9.23104	4
-2.6474	7.76385	4
-0.386793	8.55475	4
-0.804284	-3.25103	3
-0.676759	7.90248	4
-7.24658	4.56239	4
-3.54626	7.31732	4
0.365366	9.84322	4
-1.69975	3.49755	3
-0.52572	8.17751	4
-2.21536	7.06999	4
-6.53374	4.92355	4
1.79842	7.55032	4
0.728244	-4.53543	0
-10.5225	4.15585	4
-2.89082	7.09385	4
-0.291027	9.7164	4
-3.51704	7.21547	4
-10.7305	-5.46319	4
-0.901325	8.54693	4
-10.5783	-0.252497	4
-0.391734	6.30738	4
0.273515	-5.60018	0
-11.7785	-3.66187	4
-2.845	7.38729	4
-0.783269	9.18114	4
1.51973	7.03372	4
-0.909801	0.926602	3
-10.1876	1.14795	4
-2.43469	7.75309	4
-0.040637	8.83042	4
-12.0755	-4.01936	4
-7.36733	4.46377	4
0.190956	9.70078	4
-0.298605	9.75186	4
-10.6969	0.174208	4
-0.708755	9.18364	4
0.142131	9.11447	4
-1.18236	6.22314	4
-2.46592	7.57011	4
-2.48972	7.89449	4
-0.843557	8.30343	4
-0.575737	8.65308	4
1.65655	7.2734	4
-3.6692	6.85061	4
-9.86066	3.6294	4
-0.163653	8.82125	4
0.443119	9.30236	4
-0.55985	8.33061	4
-1.01843	7.93112	4
-11.1118	4.80419	4
-2.542	6.95938	4
-0.521534	9.46718	4
-7.22077	4.71771	4
-3.89464	7.21253	4
-11.5748	-0.873369	4
-2.16261	6.8724	4
0.420164	9.84178	4
-1.47098	2.94981	3
5.90094	-6.1055	1
-2.32298	7.70884	4
-0.30271	9.70864	4
-2.2089	8.25121	4
-12.2964	-3.78513	4
-1.0835	3.90376	3
-12.2397	-5.23133	4
0.116913	6.30107	4
-7.02266	5.01156	4
-7.59653	4.78139	4
-10.0094	4.48797	4
-3.05742	7.10059	4
-9.87178	2.20567	4
-6.15149	5.28941	4
-11.4069	-0.548638	4
-0.523844	9.51617	4
-2.36828	7.98412	4
-12.3613	-5.13678	4
-10.1357	1.02527	4
1.06872	-4.56336	0
-6.33276	5.28259	4
0.0502345	6.30547	4
-6.66855	4.84206	4
0.559729	-5.49151	0
-0.467597	9.68297	4
-7.90399	4.81374	4
-10.73	-4.98176	4
-6.52422	5.17695	4
-7.1962	4.43261	4
-0.103465	8.66183	4
-2.21676	6.58937	4
-10.6712	-0.111349	4
-0.699542	8.77473	4
-11.6639	-5.2711	4
-11.5058	-1.21302	4
-2.43825	7.29365	4
-7.15431	4.88169	4
-9.84832	3.92423	4
-9.61326	4.31033	4
-6.23855	5.11133	4
-10.1923	0.269883	4
-10.6619	-4.0627	4
-0.125239	9.60497	4
-3.94807	7.2614	4
-11.836	4.28926	4
-10.737	4.02424	4
-2.48903	7.80133	4
-2.22502	6.56357	4
-0.384019	-0.330343	3
-0.594769	8.89788	4
-0.0419292	-5.80738	0
-0.922466	-0.976272	3
-7.06666	4.9649	4
-9.20152	4.05263	4
1.48204	7.69925	4
-12.0795	-5.16341	4
-7.49312	4.77236	4
-2.09804	6.61208	4
-2.53913	6.2464	4
-3.65209	7.9681	4
-12.4361	-4.97578	4
-1.22529	8.99588	4
-2.84627	7.84513	4
-7.22819	4.51249	4
-12.2822	-4.43208	4
-4.76579	6.97263	4
-0.272274	6.23558	4
-11.8511	4.16741	4
-9.84626	2.40741	4
-8.04561	4.73462	4
-3.25369	6.77551	4
-10.0773	2.91056	4
0.0152661	9.85729	4
-7.64456	4.84891	4
-10.172	3.3642	4
1.55449	7.66855	4
-10.4197	-4.17057	4
-0.0851618	9.20837	4
-1.19721	8.04443	4
-1.06674	8.42398	4
-8.03618	4.70054	4
1.70771	8.88122	4
-0.219119	9.46215	4
-5.8999	5.45597	4
-1.20305	7.29095	4
-5.50132	6.05328	4
-7.57593	4.87562	4
-0.849617	9.2295	4
-0.729288	8.49065	4
6.81621	-7.56159	1
-1.88593	7.1733	4
-10.4234	-4.19148	4
-6.53621	4.86016	4
-10.6323	4.35211	4
1.67139	7.09357	4
0.609998	9.95613	4
-2.5918	8.22901	4
-2.52425	8.0823	4
-7.73178	4.90876	4
-10.2792	-4.04063	4
-2.7009	7.44022	4
1.48172	6.64172	4
-7.02907	4.64084	4
-10.1863	1.20534	4
-0.213336	6.34031	4
-6.69241	5.16694	4
-10.122	1.25169	4
-11.6069	-1.69516	4
-1.30513	3.16642	3
-3.04232	7.10002	4
-3.48962	7.51665	4
-11.2383	0.267407	4
-9.56545	3.6696	4
-2.27887	7.28656	4
0.581835	9.83875	4
-2.75166	6.59035	4
-0.879008	8.63851	4
-7.63624	4.51977	4
-9.70222	4.0574	4
-2.7192	7.21873	4
-2.61233	7.6999	4
-2.30325	8.09401	4
-1.89321	6.473	4
-3.83462	7.85315	4
-9.71268	3.87541	4
-10.5872	0.329217	4
-1.03779	-0.647513	3
-12.3123	-4.16887	4
-11.3507	-0.6601	4
-0.606158	9.16851	4
-10.6635	-4.83976	4
-2.17061	5.86552	3
-1.45666	3.74338	3
4.75748	0.307953	4
-2.3643	7.19058	4
-2.46768	7.90058	4
-12.4691	-4.99801	4
-11.4775	-1.69143	4
-7.31984	5.0913	4
-10.8181	0.28608	4
-2.94369	7.79933	4
-0.979983	6.27701	4
0.300906	10.0309	4
1.67394	7.73753	4
-4.7297	6.68899	4
-1.73933	3.81973	3
0.0601739	9.81475	4
-10.7729	0.176699	4
-10.7502	-4.54007	4
0.782479	9.57559	4
-10.7861	1.76951	4
-12.0188	-4.02166	4
-1.91422	2.25121	3
-1.60625	3.99735	3
-12.0416	-3.8785	4
-10.0544	3.41781	4
0.459325	9.71166	4
-3.0739	7.64229	4
0.289628	9.4678	4
0.487681	3.08451	3
-6.87894	5.092	4
-7.10891	5.09655	4
-2.58565	7.32397	4
-2.00897	7.78633	4
-0.398645	-0.827246	3
1.42693	7.20062	4
-6.0446	5.47292	4
-10.4236	-4.17385	4
-3.26126	6.58785	4
-9.46113	3.58661	4
-0.649843	9.31496	4
0.467314	9.95338	4
-10.2673	3.68321	4
-11.4926	-0.645171	4
-10.572	0.366051	4
-1.4295	2.79091	3
-4.87834	6.71336	4
-3.45585	7.24226	4
-11.477	-1.51794	4
-2.49573	6.4815	4
-6.80865	4.65106	4
-1.43242	7.80252	4
1.60049	9.15753	4
-7.29899	4.66731	4
-2.17984	6.65046	4
-12.3796	-5.02932	4
-11.225	4.45957	4
-0.0945321	-0.280291	3
-0.417504	9.34332	4
-2.4655	7.09987	4
-1.64987	6.7381	4
-0.786463	0.0548956	3
1.46141	7.20705	4
-0.529546	-5.84345	0
-10.8537	3.93442	4
-1.713	3.03817	3
-3.09698	7.2347	4
-11.0162	-5.38944	4
-7.53902	4.89681	4
-11.8641	-1.48636	4
-7.66807	4.92581	4
-7.5054	4.99974	4
-0.218581	-0.89925	3
0.257892	9.93723	4
-0.506064	8.9945	4
-11.0525	4.37763	4
-1.6708	3.26648	3
-1.84298	3.49296	3
-10.8988	-4.35046	4
-10.6919	2.61463	4
-11.4776	-1.23419	4
-10.9053	-4.19066	4
1.71371	7.46056	4
-0.411059	-1.97394	3
-11.411	-0.742032	4
-0.570377	-5.67322	0
-4.23501	7.14319	4
-11.1323	-0.350285	4
-0.273429	8.71526	4
-6.27661	5.31776	4
-7.44575	4.71498	4
-5.9867	5.49419	4
-9.79098	4.17502	4
-7.44311	4.75064	4
4.85609	-6.15893	1
1.57184	6.59392	4
-12.2151	-4.18668	4
-11.7802	-5.3125	4
-6.58366	5.32958	4
0.590154	8.9467	4
-12.2748	-3.62567	4
-12.2607	-4.93181	4
-12.2889	-3.6868	4
-0.32959	9.30193	4
-3.00303	6.91326	4
-6.64365	5.17612	4
-3.82816	7.1022	4
-9.77995	2.96805	4
-2.25201	7.74732	4
-3.27747	7.48891	4
-7.35787	4.54697	4
0.598693	9.76365	4
-10.8004	0.199349	4
-1.56512	3.63733	3
-6.05785	5.2473	4
-0.737161	9.14229	4
-6.55045	4.97065	4
0.0442854	9.94527	4
-6.26504	5.18131	4
-9.28418	3.99165	4
-0.854967	8.13542	4
-12.2446	-2.99227	4
0.249838	9.41081	4
-1.75088	3.75726	3
-11.8981	4.0049	4
-10.151	-0.186482	4
-1.68782	3.26314	3
-2.42697	8.09156	4
-0.550895	-5.95596	0
-2.96815	7.13322	4
-12.562	-4.65424	4
-6.71958	5.12862	4
-0.624828	8.87222	4
0.548536	-5.23332	0
-2.1348	6.94866	4
-7.22706	4.56309	4
-10.5936	0.255937	4
-10.855	-0.222804	4
-3.14197	6.86599	4
1.61561	6.64017	4
-12.3298	-4.99117	4
-11.3771	4.19543	4
-0.596068	9.37545	4
-1.53401	2.78589	3
0.0387472	-5.85061	0
-0.225115	8.83825	4
-10.704	3.27301	4
-7.01047	4.88685	4
-0.650302	-1.35864	3
-0.866531	-3.50645	3
-2.78229	6.76265	4
-2.85339	6.97601	4
-0.936614	7.93053	4
-11.0026	-5.25713	4
-1.64595	4.20578	3
-10.9243	-5.21822	4
1.06935	-0.510119	3
-0.205908	6.20807	4
-0.379443	6.34469	4
-1.67065	3.85967	3
-7.8106	5.09178	4
-0.237321	-6.20325	0
-7.35211	4.94409	4
-7.29051	4.89753	4
-0.689398	8.72852	4
-0.701145	8.01287	4
-10.2761	-4.20491	4
-3.45258	8.02313	4
0.480258	9.9819	4
0.457403	1.32367	3
-0.869392	8.29918	4
-10.4773	0.164753	4
-0.517077	8.58081	4
-12.5064	-3.82913	4
-10.9718	-0.741882	4
-7.3684	4.93308	4
-10.9888	-5.23604	4
-0.594985	8.85396	4
-3.37713	7.92872	4
-1.05048	7.58156	4
-0.574751	8.00564	4
-0.167091	9.55001	4
-0.796052	-1.0326	3
-0.0950519	6.31008	4
-6.27839	5.00537	4
-0.934778	7.92411	4
-7.21567	4.52612	4
-1.09133	7.50644	4
-1.04178	8.13117	4
-0.913076	8.02973	4
-0.821117	8.07483	4
-11.9309	4.09162	4
-1.74622	5.25999	3
-0.103316	9.79601	4
-11.0431	-0.702613	4
-0.676257	-1.16136	3
-0.832564	8.98722	4
-1.10917	2.52868	3
-6.49966	5.07789	4
-6.34901	5.10592	4
0.198162	1.99438	3
-10.0814	2.3656	4
-3.84366	7.10228	4
0.0297826	9.53895	4
-0.513078	9.48745	4
1.57708	7.20669	4
-10.4648	-4.4528	4
1.52472	7.48277	4
-2.90662	8.00281	4
0.0850332	9.67472	4
6.75767	-6.28973	1
-10.2629	2.90295	4
-0.737826	8.0684	4
-2.37837	6.81827	4
-6.42713	5.32878	4
-7.13811	4.67461	4
-0.734904	0.24652	3
-12.55	-4.51786	4
-10.0626	2.92646	4
-10.4175	-4.31772	4
-3.1518	6.8746	4
-2.89295	7.89771	4
-10.9577	-4.26852	4
0.600276	0.118596	3
-1.71301	5.43566	3
-0.465302	5.81204	4
-0.431854	9.20111	4
1.50409	9.16404	4
3.69347	-2.8212	2
-0.0960159	9.22096	4
-2.66529	6.99996	4
-0.497434	6.05072	4
-2.9026	7.41511	4
-3.77825	6.94198	4
-12.5461	-4.39992	4
-11.5332	-0.490097	4
-0.169926	8.64116	4
1.75983	7.63303	4
-4.06383	7.54105	4
-0.748379	5.85991	4
-6.50823	5.04906	4
-7.34368	5.06246	4
0.538089	9.54408	4
-0.549721	8.48834	4
-2.09036	2.41999	3
-8.00685	4.75339	4
-6.3074	5.20695	4
-11.9771	-2.3735	4
0.684753	9.62406	4
-10.3721	3.12423	4
-11.595	3.76839	4
-10.8076	4.11507	4
1.00201	9.24528	4
-10.4186	4.01557	4
-10.2747	-0.526831	4
-3.94288	7.84908	4
-9.46902	3.68035	4
-1.33224	6.33465	4
-7.27333	4.82145	4
-7.49489	4.47535	4
0.208692	9.7931	4
-11.8211	4.41677	4
-0.707826	6.24119	4
-11.8433	4.18406	4
-0.279781	-6.16509	0
-10.6755	-0.0672087	4
-12.2391	-5.23981	4
-0.484209	6.32392	4
0.71234	-5.24999	0
-0.159414	9.62242	4
-7.076	4.82007	4
-0.747207	8.3348	4
-11.8595	4.23277	4
-1.89739	8.42772	4
0.475355	9.62721	4
-2.6614	6.676	4
-3.47622	7.53387	4
-10.5153	0.306617	4
-10.3111	3.64649	4
-12.5967	-4.19371	4
1.70007	0.725676	3
-10.795	-5.29404	4
-11.4076	3.44361	4
-10.6921	4.73543	4
0.375383	9.98196	4
0.154253	9.94371	4
-3.56236	7.39457	4
-0.239175	9.05011	4
-1.01299	3.89598	3
-11.9144	4.00683	4
-6.26475	5.41134	4
-3.06404	7.01132	4
-7.45196	4.58138	4
-0.550066	9.33355	4
-6.49585	4.95484	4
0.957638	9.40266	4
-10.9046	4.09169	4
-9.24658	4.10043	4
-0.81534	6.16148	4
-3.86725	6.42766	4
-0.832214	7.68899	4
-11.4849	-0.762679	4
-1.48989	3.49152	3
-2.72764	7.13845	4
-10.0764	1.19651	4
-10.0065	0.345019	4
-1.63222	4.48522	3
-2.4622	7.97575	4
-0.750494	8.4855	4
-10.107	1.05166	4
0.0127335	9.74858	4
-1.08677	9.00452	4
-10.7026	4.20856	4
-0.809853	8.75071	4
0.387598	10.0458	4
1.21029	9.24704	4
0.325236	9.96567	4
1.53136	6.99566	4
-6.45682	5.18747	4
0.669296	9.66258	4
-2.62879	7.67101	4
-11.4699	-1.42332	4
0.262037	9.73668	4
-7.75202	4.94033	4
0.647051	9.71129	4
-0.353222	9.02923	4
-1.88205	6.85197	4
-6.91411	4.84528	4
-11.9031	3.91976	4
0.64693	9.81255	4
-9.97077	3.7281	4
-10.2336	3.87815	4
-11.4878	-1.37075	4
-7.30269	4.9699	4
-0.276932	9.0472	4
-6.53483	4.96786	4
-3.19766	6.93729	4
-3.67222	7.14339	4
-1.04879	7.80595	4
-0.388318	-6.20301	0
0.580635	10.0434	4
0.0383857	9.50216	4
-12.1387	-2.62536	4
-0.551249	8.87125	4
-1.56743	5.59737	4
-11.4511	-1.27712	4
2.80426	0.80258	2
-11.0651	-0.0703774	4
-0.017474	9.11133	4
-10.6572	3.35628	4
1.23722	7.05087	4
-7.36829	5.04081	4
-12.5671	-4.41083	4
-1.68854	3.18345	3
-0.735154	-5.68596	0
-2.60026	6.5377	4
-12.2108	-3.98549	4
-7.74768	4.7726	4
-10.5833	0.265703	4
1.52819	6.79549	4
-11.5033	-1.2487	4
-5.67614	5.81747	4
0.237937	9.94186	4
-0.721634	9.12906	4
-9.48131	2.34099	4
0.789946	9.6764	4
-1.45748	4.85936	3
-6.31086	4.99726	4
-9.79702	2.89543	4
-10.935	3.74175	4
-10.6452	-4.52056	4
-0.425763	9.23484	4
-1.71281	3.55262	3
-0.874084	1.29082	3
-2.93679	7.72653	4
1.72815	7.43975	4
-2.59501	7.76828	4
-3.26019	6.77708	4
-0.245167	-1.94071	3
-0.849485	8.44787	4
-3.82148	7.0296	4
-10.1036	4.40217	4
-7.60866	4.69348	4
0.541045	9.66712	4
0.170463	9.86451	4
-10.7826	4.43439	4
-3.82055	7.45744	4
-11.2598	-3.90649	4
-0.840198	8.28225	4
0.124622	9.77689	4
-3.7832	7.4181	4
-1.28227	7.61386	4
-2.29816	7.51979	4
-6.69445	4.80649	4
-1.1289	2.07255	3
-12.4636	-4.08254	4
0.179374	9.86118	4
-6.75087	4.90162	4
-2.14972	8.31666	4
1.90027	7.40415	4
-6.63488	4.85501	4
-10.9541	-4.36691	4
-1.28971	7.92581	4
-11.855	-4.64969	4
-3.08528	7.02905	4
-1.71034	5.29847	3
-1.05286	8.57456	4
-1.1293	1.96473	3
-11.7016	-5.48583	4
-1.1906	7.5496	4
0.145317	9.5471	4
-0.382822	9.57833	4
-7.43295	5.12282	4
-10.0798	3.00371	4
-7.18836	5.02965	4
-11.4102	-3.56411	4
-7.03958	4.7122	4
-10.8925	-4.18364	4
-8.03363	4.71693	4
0.45212	9.50361	4
-0.602228	8.32229	4
2.63538	0.516596	2
1.71154	7.58613	4
-4.39245	6.95213	4
-11.0339	-0.768757	4
-2.63482	6.37497	4
-2.72411	7.06973	4
1.65831	7.31611	4
-0.368427	9.67363	4
1.68811	7.19966	4
-2.70958	7.94379	4
-6.13129	5.17357	4
0.722528	9.53372	4
-4.23452	6.49795	4
-3.70702	7.64101	4
0.0522331	1.55945	3
-0.778113	0.0612212	3
-0.440749	9.14997	4
-3.20858	7.62455	4
0.643992	9.75757	4
-9.15452	4.08125	4
-4.83555	6.78211	4
-2.63409	7.44169	4
-7.22123	5.20088	4
-0.416695	8.70873	4
-0.687254	-3.36425	3
-1.06132	9.19339	4
-2.87078	7.44569	4
-11.5536	-4.05624	4
-10.1503	3.75034	4
-10.3992	3.71482	4
-0.492291	8.58004	4
-6.84569	4.71322	4
0.799715	-2.84036	2
-0.0545398	9.27274	4
-10.3798	0.121018	4
-1.07999	-2.4726	3
0.484973	3.22385	3
-2.95153	6.96611	4
-7.55903	4.69104	4
-4.68718	6.79244	4
-0.678394	8.91334	4
1.81888	9.16956	4
-10.3473	2.93918	4
-10.3595	3.59223	4
-1.52357	5.17211	3
0.0277556	9.5401	4
-10.979	-0.289126	4
1.47238	7.35151	4
-6.94477	4.55755	4
-6.12381	5.15956	4
-1.0346	8.51237	4
-10.7	0.0542868	4
-2.50483	2.52361	4
-11.0108	-0.524634	4
-12.0173	-5.29558	4
-2.45869	7.39905	4
-0.48498	8.84604	4
-0.905109	7.68333	4
-0.14032	9.34466	4
-3.11522	7.94768	4
-0.936234	8.7617	4
-10.1229	-0.114903	4
-1.03807	1.9352	3
-6.22544	5.12034	4
-9.56043	3.96363	4
-11.2358	-0.156456	4
-11.7244	-2.89106	4
-1.34752	3.10271	3
-7.04759	5.20189	4
-10.2136	2.75836	4
-0.414334	1.34696	3
-11.5888	-0.53271	4
-10.4704	-4.55316	4
-0.386764	9.08192	4
-2.69033	7.70169	4
-0.674428	8.54058	4
-1.97619	7.23348	4
-0.0812453	9.47567	4
-12.467	-3.47273	4
4.46832	-6.30888	1
1.49296	6.70446	4
-11.7747	4.3666	4
-2.43822	7.01744	4
-10.3868	0.067528	4
-12.1502	-3.44849	4
1.55353	7.20097	4
-9.62168	3.25704	4
-0.30524	0.0846699	3
-10.8701	1.86892	4
1.44177	7.42529	4
-6.26747	5.22525	4
-1.52578	4.00507	3
-2.17813	7.2673	4
-0.348714	9.62714	4
-11.9583	-4.32029	4
-0.368604	8.48702	4
-4.22154	6.4111	4
-3.37979	6.49525	4
-11.1675	4.70199	4
-0.170084	6.28094	4
-2.38044	7.97221	4
-6.39636	5.27577	4
-0.127106	9.74473	4
-11.3247	-4.10222	4
-3.07261	6.93696	4
-6.97843	4.75232	4
1.66187	7.46239	4
-10.9875	4.14445	4
-0.415262	-5.74735	0
-11.2603	-0.233001	4
-1.23908	-2.39083	3
-3.05581	6.9381	4
-1.99247	8.2994	4
-0.593006	9.28314	4
-2.31841	7.9594	4
-0.523379	6.28917	4
-3.91751	7.83314	4
0.742222	6.72696	4
-7.62128	5.01006	4
-0.375913	8.60881	4
0.505226	-5.17703	0
0.9909	-4.81258	0
-7.60525	4.94914	4
5.95496	-6.26697	1
-1.53399	4.03462	3
-7.23084	4.54531	4
-0.806794	8.74735	4
-10.7503	4.81587	4
-1.05404	7.86413	4
0.707228	-5.35856	0
-11.2285	-5.57017	4
-9.24164	4.16141	4
-11.7895	-5.11912	4
0.252134	9.50389	4
-0.685438	9.39592	4
0.0199635	6.34518	4
-11.1893	-5.72631	4
-6.65261	5.30828	4
-11.8691	3.87398	4
-10.7237	-4.3806	4
1.67179	7.58969	4
-8.24307	4.48612	4
-10.4686	0.325957	4
1.07065	-4.7868	0
1.61072	7.71812	4
-1.72252	3.05848	3
-11.2632	0.345387	4
-1.82229	7.15603	4
0.099974	-6.04193	0
-0.3147	9.69454	4
0.127423	9.32225	4
0.790639	-5.24229	0
-11.9105	3.94748	4
-2.78907	7.29468	4
-2.65458	7.89383	4
-0.947702	2.51722	3
-0.577478	8.12748	4
-3.10556	7.92099	4
-11.3372	-3.25384	4
-11.7792	-2.1213	4
-9.85686	2.77362	4
-0.748335	-6.06798	0
-2.13533	7.14867	4
1.78015	7.49724	4
-7.05167	4.97299	4
-10.5322	-3.91093	4
-0.0335858	9.78361	4
-0.330322	9.01391	4
-0.44068	9.43615	4
-11.0604	3.68468	4
-0.473839	8.56011	4
0.418004	10.0055	4
-0.0819577	9.07974	4
-0.135703	6.38765	4
-10.2671	0.0416948	4
0.14793	9.71156	4
-11.929	4.02368	4
-1.40643	8.68992	4
-0.304444	8.73209	4
-12.5454	-4.32624	4
-9.94174	3.48374	4
-2.86537	7.00906	4
-10.3366	-4.03343	4
0.0308965	8.94778	4
-0.775621	-1.67295	3
-10.7348	0.352624	4
-5.60618	5.89694	4
-3.10112	7.58971	4
-0.507805	9.40437	4
-0.708742	8.75045	4
-3.80957	5.95472	4
-10.4785	-4.1477	4
-10.3421	3.44205	4
-7.45965	4.94999	4
1.54802	6.72526	4
-10.1695	2.96976	4
0.473428	10.1091	4
-7.886	4.46098	4
-1.51145	3.41776	3
0.626455	0.960334	3
1.57428	7.4082	4
-7.21353	4.58759	4
-2.38984	8.06851	4
-1.35611	3.85463	3
-10.2286	1.04221	4
-11.2386	2.9667	4
-0.550008	-3.4957	3
-7.15248	4.99898	4
-2.25246	7.83887	4
1.67671	7.69963	4
-10.8177	-4.58872	4
-9.33832	3.99144	4
-7.28441	5.1488	4
0.571925	1.46177	3
-6.23307	5.15518	4
-9.34037	3.90274	4
-6.60357	4.83958	4
-10.9726	4.68325	4
-12.3998	-4.46114	4
1.55393	7.20422	4
-11.1239	-0.0434568	4
1.36124	7.23109	4
1.51507	6.72539	4
0.287296	9.93201	4
-11.0581	4.31562	4
0.305541	9.96885	4
-7.80197	4.7377	4
-4.27344	7.19915	4
-0.291296	-5.63673	0
-2.99572	6.87218	4
-9.61451	4.06794	4
-0.744631	6.24201	4
0.714966	9.8326	4
-0.403321	9.09194	4
-2.63035	6.35587	4
-2.94445	7.16964	4
-10.5387	0.333099	4
-1.12031	-0.223244	3
-6.24067	5.31309	4
-0.00347417	9.59797	4
-5.69693	5.78831	4
-9.38342	3.51916	4
0.795944	9.61893	4
-5.86746	5.69996	4
-10.0151	1.32281	4
-4.0427	6.94616	4
-7.87887	4.85693	4
-11.177	-0.895711	4
-0.904874	8.15489	4
-12.1828	-4.91705	4
-6.24355	5.40191	4
-6.91984	4.96893	4
-0.686067	9.20806	4
-11.007	-0.0605262	4
-6.26962	5.24913	4
-2.44252	7.00779	4
0.317625	9.75294	4
-11.7774	4.02879	4
-11.2096	-5.5848	4
-7.53162	4.8959	4
-10.8604	-2.84178	4
-2.67475	7.97206	4
-12.5779	-4.0569	4
-0.527249	-5.93583	0
-11.5318	-4.84296	4
0.341799	9.48813	4
-1.72056	8.34837	4
-0.850036	8.75689	4
-10.6637	0.077638	4
-0.190137	1.09389	3
-1.65183	5.29416	3
-0.638256	8.87457	4
-10.5187	-0.570327	4
-10.8085	0.379513	4
-2.89059	7.21921	4
-1.41996	5.15322	3
-7.57922	5.03012	4
-7.23337	4.94771	4
-7.06657	4.45715	4
-10.6587	0.420626	4
-10.6216	-5.01161	4
-1.14945	4.00736	3
-6.67228	5.07191	4
-1.37849	4.4251	3
0.117116	-5.26239	0
-2.81611	7.48599	4
-11.1536	-1.4368	4
-12.5514	-4.73255	4
-12.3175	-3.08447	4
-1.58737	4.98243	3
-3.31219	7.16754	4
-9.43837	3.72799	4
-7.57318	4.65015	4
-6.39196	5.01861	4
-10.028	-0.0329352	4
-1.03021	7.77949	4
-3.02395	6.73846	4
-1.14252	8.17073	4
-11.3701	-1.66811	4
-7.27066	4.90956	4
-4.05884	7.10499	4
-10.4108	3.91211	4
0.498077	9.94263	4
-4.6517	6.66343	4
-1.08638	7.13904	4
-0.966279	6.30359	4
0.434914	9.54356	4
-6.97448	5.11362	4
-5.69487	5.77225	4
-7.82831	4.84097	4
-2.0076	8.2504	4
0.526115	10.0127	4
1.6932	7.47479	4
-6.18239	5.1752	4
-3.32765	7.20345	4
-2.93511	7.5052	4
6.666	-7.41368	1
-4.61936	7.28364	4
-0.388078	9.28216	4
-2.02144	7.9995	4
-12.0367	-5.06867	4
-3.62428	7.05057	4
-7.54919	4.94912	4
-0.953294	8.97163	4
-11.8991	3.89784	4
-11.5619	-1.17071	4
-11.9436	3.99139	4
-3.54967	7.34692	4
-11.1348	-3.30596	4
-10.3848	2.67791	4
-3.6618	7.79138	4
-2.79916	6.95835	4
-6.70481	5.12906	4
-0.827036	8.1819	4
-3.69068	7.19306	4
-1.2827	8.96371	4
-9.57832	4.07744	4
-10.3928	-4.20585	4
-10.0027	1.38438	4
-2.06249	6.80907	4
-4.40579	7.01371	4
-7.46979	4.75257	4
-0.350604	-6.14608	0
-5.40676	6.17386	4
-1.9068	7.58482	4
-3.68275	7.70363	4
0.411814	9.97897	4
-6.46933	5.05325	4
-2.60402	6.89948	4
0.542817	3.0716	3
-9.99712	1.19335	4
-2.90211	7.03449	4
-1.60369	4.03163	3
1.73085	7.48931	4
-1.33107	3.19821	3
-0.187596	9.38832	4
1.80305	7.40346	4
-1.66403	3.29768	3
-9.79733	3.35794	4
-12.4135	-4.33588	4
0.400283	-5.70302	0
-1.46199	3.06519	3
-1.15442	0.251188	3
-7.09219	5.06461	4
2.14893	8.80947	4
-0.996738	-2.08191	3
1.91864	7.43456	4
-1.55237	4.05061	3
-6.22022	5.31464	4
-7.49902	4.73417	4
0.116649	9.71197	4
-10.9983	-4.2088	4
-10.6486	-0.487333	4
-0.937658	8.81983	4
-1.40089	-1.03377	3
-10.4846	0.198893	4
-2.84203	6.66563	4
-10.4892	4.34614	4
-3.28026	7.66631	4
-0.893637	0.950525	3
-0.0710705	9.67784	4
-1.06579	8.66412	4
-10.7643	-4.45959	4
-1.71057	8.58607	4
-0.142632	9.01101	4
-1.15517	-2.61579	3
-0.866119	3.11901	3
-11.8098	4.26909	4
-9.65924	4.38675	4
-0.641127	-1.04576	3
-0.835968	7.91835	4
-11.1382	-3.53077	4
-1.40697	3.10383	3
-11.9191	4.03588	4
-10.5541	-4.59123	4
-10.6097	0.308469	4
-0.507682	-1.30407	3
-2.13769	7.71595	4
-0.98266	0.759751	3
0.355884	9.88877	4
-9.68398	3.69866	4
-0.608708	6.23782	4
-2.55343	7.64106	4
-12.3819	-4.94243	4
-10.1095	3.90463	4
-10.5145	-4.61753	4
-2.2248	7.88369	4
1.85504	7.29848	4
-5.39324	6.00416	4
-11.8162	-4.08152	4
-7.35987	5.17776	4
-0.923968	9.28985	4
-0.75615	6.1678	4
-9.8858	0.999727	4
-11.4937	-0.920291	4
-0.329666	9.19334	4
-0.0394706	9.3156	4
-7.30256	4.4841	4
-0.870243	8.57396	4
-3.3267	7.52966	4
-1.45345	3.9857	3
-2.68137	7.38318	4
0.00928426	9.35257	4
-7.3098	4.97606	4
-1.69535	2.49741	3
-0.439228	6.34257	4
-0.98652	7.67212	4
-2.22415	7.92286	4
-6.84281	5.19146	4
-11.086	-0.807859	4
-7.10084	4.87155	4
-0.178461	9.56767	4
0.838177	-5.1424	0
-7.42581	5.16603	4
0.633151	-5.27552	0
-1.00849	8.81743	4
-3.48984	7.23733	4
0.226898	9.22186	4
-6.49429	4.93684	4
-7.05054	4.70937	4
0.112432	9.42316	4
-4.16464	7.1158	4
-10.0601	-0.127107	4
-0.847713	-1.26775	3
-2.31956	8.01988	4
0.338884	9.39236	4
-9.49929	3.81281	4
-12.0476	-4.20744	4
-0.0761656	-6.06484	0
-0.0127794	9.4195	4
-11.3224	-3.71378	4
1.61729	7.36339	4
-0.698768	8.64569	4
0.328983	9.29142	4
-9.95502	-0.141393	4
-9.80779	3.93039	4
-3.37879	7.47265	4
-5.11499	6.39931	4
-8.01433	4.46562	4
-0.558675	9.32651	4
-12.5723	-4.29902	4
-2.38459	7.93922	4
-9.63705	2.45386	4
-0.696035	6.49295	4
-1.17447	3.35613	3
-2.57782	6.70622	4
-0.778773	3.31272	3
2.98859	1.05345	3
5.48669	-6.01811	1
-0.449856	0.247575	3
-0.582996	3.54495	3
2.4489	0.813104	2
0.433966	1.8041	3
0.415606	1.316	3
6.3576	-6.07599	1
-0.370366	1.60032	3
-1.28107	2.55107	3
3.79509	0.858121	2
0.885823	7.2366	4
-0.486809	0.0507009	3
-1.54308	3.43806	3
-0.946013	1.59224	3
-0.890107	2.58965	3
5.83661	-6.31303	1
0.287227	1.9667	3
-1.10767	6.23662	4
4.57537	-6.3254	1
-0.907601	3.67692	3
7.92361	-6.5013	1
6.22416	-6.39428	1
-6.56009	4.83046	4
0.6268	3.12419	3
-1.15719	-0.0216115	3
-1.05328	-1.97421	3
5.06381	-5.41781	1
6.54876	-6.70071	1
-0.543007	-0.194762	3
-0.685076	-0.366162	3
4.08511	1.02132	2
6.08442	-6.78148	1
-1.53507	0.93192	3
8.14903	-7.21697	1
-2.21065	7.15479	4
-0.130161	2.0979	3
-1.35608	8.88385	4
0.629348	9.44519	4
-1.20062	3.80797	3
-1.03092	-3.06957	3
-0.915304	2.44228	3
7.95939	-7.38924	1
-1.33554	-2.3888	3
-0.233031	6.45278	4
-2.48417	6.66455	4
-4.03507	7.84091	4
-11.1284	4.47881	4
-11.7035	-5.26809	4
-12.03	-5.08253	4
-0.44665	-6.13951	0
-11.381	-4.52705	4
-0.852988	-5.85239	0
0.696048	-5.21435	0
-0.939669	8.3963	4
-7.71039	4.94704	4
-12.1748	-4.16154	4
-2.02591	7.6555	4
-11.5049	-4.66275	4
-1.96296	1.54811	3
-7.5678	4.49565	4
-11.5206	-4.34157	4
-12.1068	-3.88635	4
-11.6272	-5.41596	4
-10.2853	-4.06718	4
-0.0429355	9.39404	4
-11.1008	-4.24667	4
-10.52	0.047098	4
-11.1045	3.72059	4
-4.63901	6.50062	4
-11.5642	-1.27428	4
-2.14476	7.52836	4
-10.9515	1.43126	4
-1.85698	3.53168	3
-10.7733	-5.4056	4
-10.4791	4.0443	4
1.3063	-4.39353	0
-11.4966	-5.40877	4
-9.67385	2.3189	4
-10.8217	0.0601411	4
-10.8134	-0.0792943	4
1.6456	6.65967	4
-3.65075	7.41845	4
-11.5576	-5.5325	4
-10.8148	-5.26972	4
-11.1929	4.52533	4
-2.15018	7.71631	4
-12.1125	-5.35865	4
-1.52762	4.43835	3
-0.120128	9.49321	4
-1.99048	6.80055	4
-0.672997	8.66027	4
-11.9861	-4.52359	4
-0.693566	6.04265	4
-11.2926	-5.61411	4
-11.6969	4.35634	4
-10.1103	2.94061	4
-11.8985	-2.57583	4
1.64779	6.85605	4
-10.3554	2.85496	4
-11.0502	4.45152	4
1.59417	6.66091	4
-11.8994	-4.18428	4
-3.6644	7.23149	4
-7.78879	4.82596	4
-5.0078	6.58901	4
-10.9394	-5.22881	4
-11.4623	-4.34104	4
-9.66957	2.27396	4
-12.0351	-4.30601	4
-4.87387	6.86878	4
-11.5411	-3.65573	4
-10.9182	2.43506	4
-11.2874	4.11842	4
-0.243343	9.05188	4
1.44009	6.96274	4
-10.9026	-5.11145	4
-11.7568	-5.11099	4
-11.4371	-5.46213	4
-3.22544	7.6411	4
-12.1364	-3.57489	4
-1.62146	3.48012	3
-11.3148	-0.329201	4
-11.1146	-0.679587	4
-11.5649	-5.36586	4
-11.6375	-0.739166	4
1.33611	9.07061	4
1.62391	7.12123	4
-10.4161	-3.98376	4
-4.77596	7.01396	4
-11.6911	-2.92115	4
-9.92008	2.64882	4
-10.9604	3.65246	4
-4.81486	6.83599	4
-4.06416	7.89757	4
-11.0611	-4.28504	4
1.60205	6.70529	4
-10.7176	-3.05828	4
-10.1888	3.40538	4
-11.1844	4.88708	4
-11.0857	-4.10351	4
-10.9428	-4.24297	4
-10.6351	2.0667	4
-1.50677	4.70606	3
-1.86525	6.95124	4
-0.638194	9.59993	4
-11.0476	2.96092	4
-11.2609	-1.00381	4
-9.60144	2.27214	4
-10.1935	2.82269	4
-11.6779	-5.48401	4
-10.9428	1.45464	4
-10.7104	4.75355	4
1.64096	6.89177	4
-12.1044	-4.9592	4
-1.61508	3.90247	3
-11.3193	-0.172017	4
-11.6497	-0.755298	4
-10.4962	4.22353	4
-11.1043	-5.48462	4
-2.6593	7.10441	4
-4.841	6.19659	4
-0.645809	-6.10623	0
-10.9198	2.42385	4
-0.674298	-5.92406	0
-11.1364	4.82113	4
-11.1561	-3.96565	4
0.399617	9.6561	4
-7.25518	5.02326	4
-11.1788	-0.992797	4
-11.2161	-4.17965	4
-0.217712	9.06277	4
-10.9408	3.73552	4
-3.0095	7.129	4
-11.2701	-1.21422	4
-11.789	-3.4808	4
-1.35924	3.85106	3
-4.57567	6.35895	4
-11.8584	-2.72544	4
-10.235	3.3011	4
-3.13114	7.08852	4
-11.1016	2.88155	4
-1.72353	3.30188	3
-1.89851	7.92148	4
-1.53975	3.19559	3
-11.4053	-1.00915	4
-1.55508	4.42136	3
-11.9163	-3.71323	4
-2.50798	7.37081	4
1.61479	6.97201	4
-11.3585	4.41903	4
-11.1747	2.93629	4
-11.185	-5.73814	4
-11.5464	-3.53357	4
-0.193993	6.34021	4
-7.75065	5.02356	4
-11.173	-5.78433	4
-2.63659	7.51679	4
-11.0828	-4.13419	4
-1.19459	3.8095	3
-11.8269	-3.43182	4
0.55819	9.68252	4
-3.8522	7.36255	4
-12.0719	-5.13741	4
-10.9162	-0.824385	4
-4.26168	7.06172	4
-12.0781	-5.14006	4
-0.643447	8.6006	4
-10.972	-0.681816	4
-4.74937	7.09094	4
-11.6628	4.55554	4
-9.9662	2.75399	4
-10.6972	-3.20552	4
-4.09756	7.88259	4
-11.1234	-3.8956	4
-12.0396	-4.19185	4
-11.4348	-4.14916	4
-10.949	-4.10989	4
1.48124	6.71864	4
-10.0176	-0.0697958	4
-10.212	-3.76237	4
-4.17576	7.01887	4
-11.1966	-5.54257	4
-11.9816	-2.48265	4
-4.66563	6.46332	4
-11.6809	-5.49007	4
-0.603915	8.93782	4
-4.44354	7.14611	4
-12.0827	-4.59786	4
1.0708	-4.23676	0
-3.97303	7.15408	4
-10.1513	4.4355	4
-4.55268	7.12873	4
-11.7486	-0.917755	4
-4.70841	7.21099	4
-4.68093	7.19029	4
-11.1146	0.0212657	4
-11.2409	2.90857	4
-4.59793	7.10684	4
-11.422	-4.55385	4
-11.2401	-5.68233	4
-1.63623	3.72856	3
-4.74823	6.54383	4
1.57501	6.62405	4
-10.9431	3.80388	4
-11.8283	-5.42453	4
-10.5134	0.166151	4
-4.46774	7.14154	4
-4.02832	7.9922	4
-9.7138	3.78281	4
-10.8903	1.63794	4
-0.217632	-5.39464	0
-11.1404	4.55416	4
-10.2316	3.53236	4
-10.2896	0.626188	4
-4.69893	7.08186	4
-11.0044	-0.87353	4
-10.834	-4.20761	4
-1.51974	3.8512	3
-2.05004	7.82295	4
-1.38614	3.20426	3
-4.5331	6.51965	4
-11.5116	-4.89262	4
-10.698	-3.08649	4
-1.71667	7.79882	4
-11.4775	4.30054	4
-10.3905	-0.47137	4
-11.441	-0.51284	4
-12.3441	-3.45203	4
-1.78975	2.07483	3
-11.7708	-4.22289	4
-9.92217	4.31331	4
-11.1263	-0.203731	4
-10.8731	-4.25215	4
-11.1835	3.87805	4
-1.01708	-2.88366	3
-11.239	-5.42227	4
-10.8793	3.68744	4
-3.44252	7.64471	4
0.17154	9.57921	4
-4.52943	7.02771	4
-11.3358	4.76804	4
-12.04	-4.23254	4
-10.9308	-0.831448	4
-10.7794	-0.607697	4
-4.38553	7.1698	4
-10.0044	3.9615	4
-4.43541	6.95701	4
-11.1246	4.9654	4
-12.4902	-3.68641	4
-7.64424	4.87716	4
-6.90558	4.61431	4
-9.77228	3.65088	4
-0.436488	-5.47946	0
-1.87948	6.95226	4
-11.7498	-3.28437	4
-12.3047	-3.73355	4
-10.4598	0.401004	4
-11.1782	2.8564	4
-11.0077	4.07362	4
-11.3975	-5.39219	4
-11.1287	-1.06581	4
-11.8124	-5.11318	4
-10.577	-4.84247	4
-4.86921	6.78582	4
-4.59015	6.84796	4
-11.9479	-3.21913	4
-11.0215	-3.88424	4
-10.4946	-0.21573	4
-10.9582	1.38434	4
-11.0858	4.7498	4
0.0362234	-6.19003	0
-10.7043	0.134588	4
-0.403042	6.20121	4
-1.75528	6.8858	4
-1.78296	6.34925	4
-4.98568	6.56006	4
-11.1199	0.75188	4
-10.4575	3.57276	4
-11.3571	4.37448	4
-12.3963	-3.64783	4
-2.37763	7.94225	4
-11.1809	-0.521664	4
-11.6823	-3.97052	4
1.59959	6.88241	4
-11.1421	4.85864	4
-9.13909	3.84267	4
-10.277	3.45287	4
-10.6978	4.17931	4
0.210511	9.74364	4
-4.54961	6.93506	4
-12.1136	-4.15179	4
-4.55581	7.18324	4
-12.0092	-2.62172	4
-9.96633	2.59431	4
-0.333645	6.17611	4
-12.1415	-3.88492	4
-9.84674	3.76135	4
-11.1402	-3.89664	4
-11.1482	-0.837399	4
-11.1917	-5.64342	4
-12.1325	-3.14921	4
-2.91828	7.81204	4
-12.0096	-3.70222	4
-1.60386	3.94948	3
-0.797838	-5.91022	0
1.58836	6.78056	4
-0.371819	-6.15151	0
-11.2598	-3.69596	4
-0.859682	9.35989	4
0.394621	9.83849	4
-3.75711	7.59602	4
-11.3389	-1.08284	4
-12.3799	-3.95461	4
-10.5121	4.32712	4
-10.826	-5.4926	4
-4.80553	6.41371	4
-11.6656	-1.90994	4
0.526094	-5.36401	0
-11.8093	-2.74113	4
-11.3105	-3.7422	4
-11.6579	-3.93285	4
-11.3577	-5.29762	4
-10.7787	-4.10094	4
-10.0071	3.23359	4
-10.2651	-4.30446	4
-11.0687	-5.68642	4
-11.1749	-5.48954	4
-0.562323	8.53636	4
-11.2911	-3.89339	4
0.476587	9.92748	4
-11.9688	-4.28228	4
-11.1399	2.7517	4
-4.39636	7.14345	4
-4.03511	7.95651	4
0.224404	9.46333	4
-12.0661	-2.63378	4
-4.08104	7.98799	4
-10.2785	3.93136	4
-0.771919	8.44516	4
-10.9973	-0.00300604	4
-11.1485	-5.42819	4
-2.39927	7.15429	4
-12.13	-4.64879	4
-10.8873	3.73261	4
-11.2731	2.86011	4
-11.616	4.49214	4
-12.3372	-3.71212	4
-10.8232	-5.57149	4
-10.3707	-0.42249	4
-9.8768	4.31791	4
-4.67919	6.901	4
-11.4195	-5.43061	4
-2.51366	7.16466	4
-10.3305	2.4567	4
-10.6987	1.95761	4
-10.269	2.51494	4
-12.1841	-3.25295	4
-10.2079	-0.27355	4
-11.0155	-4.11519	4
-0.319162	8.58746	4
-9.58697	3.80653	4
-1.77575	6.66784	4
-9.8767	0.214355	4
-4.69808	6.66343	4
-0.812647	8.23225	4
-0.956928	5.84906	4
-11.6609	4.28946	4
-2.42076	6.89007	4
-7.1146	5.07015	4
-3.98974	7.20362	4
-7.92755	4.80423	4
-4.48622	6.50532	4
-1.73473	3.07106	3
-1.45634	3.25876	3
-3.28148	7.72813	4
-11.4819	4.32312	4
-11.2671	-4.08871	4
-4.59836	6.4991	4
-11.5333	-3.97334	4
-11.9052	-5.3638	4
-1.58851	3.25045	3
-11.307	-3.77725	4
-1.59638	4.23012	3
-11.4441	4.64278	4
-1.48726	7.21741	4
-11.8198	-3.88752	4
-10.2776	3.69953	4
-12.0144	-2.79527	4
-11.2447	-0.680949	4
-0.587434	8.46616	4
-10.9683	1.51348	4
-12.1851	-4.89089	4
-11.23	2.80994	4
-10.4887	-0.549114	4
-11.9106	-3.97043	4
-10.533	3.35857	4
-11.2322	-0.827747	4
-12.1662	-4.92569	4
-11.1671	-5.62908	4
-10.8384	-5.61839	4
-11.1148	2.82676	4
-12.1399	-2.97929	4
-3.96994	6.73421	4
-11.3249	-3.90811	4
-0.828801	8.36862	4
-10.0116	2.72296	4
-12.1802	-4.84087	4
0.44345	1.43507	3
-10.7041	-3.09252	4
-11.9106	-4.6121	4
-11.2358	-4.19903	4
-10.9236	3.62669	4
-2.4764	7.02953	4
-11.0701	-5.33333	4
-10.0423	3.36095	4
-11.409	3.66328	4
-11.7948	-3.61273	4
-1.71607	3.51768	3
-4.52968	7.08001	4
-10.2899	-0.419139	4
1.23871	6.61494	4
-1.8333	6.60891	4
-11.0881	-1.14491	4
-10.8758	0.207438	4
-9.98623	3.84508	4
-10.3624	2.63654	4
-1.05331	-3.29639	3
0.380071	-5.49128	0
-2.27283	7.33166	4
-11.8513	-5.47312	4
-10.5701	3.95552	4
-11.0176	-3.40445	4
-11.0492	4.64025	4
-11.8312	-4.08944	4
-11.3989	4.73057	4
-11.0712	-4.03132	4
-10.1673	-0.390879	4
-11.0088	2.75251	4
-11.3839	-5.54852	4
-10.9199	-4.31465	4
-11.162	-1.34732	3
-11.2495	-5.58734	4
-1.91077	6.5423	4
-11.5493	4.43817	4
-1.54689	6.90008	4
-4.63414	7.05118	4
-11.4803	-0.776599	4
-4.58944	6.55122	4
-10.8481	-3.86707	4
-10.9915	3.66686	4
-4.50891	6.35446	4
-11.031	4.94667	4
-4.74815	6.50995	4
-10.8534	4.25552	4
-11.5594	-5.34344	4
-1.58161	3.98896	3
-0.528432	9.07491	4
-11.383	4.61439	4
-0.428071	9.43843	4
-11.3617	-5.63909	4
-11.527	-4.37207	4
-12.0488	-3.36922	4
-10.7739	-4.46743	4
-12.3813	-4.18807	4
0.046731	-6.02833	0
-11.9069	-3.23714	4
0.920075	-4.26712	0
-11.0769	-0.416484	4
-11.2396	4.81606	4
-10.4249	-0.396189	4
-11.1891	-5.68773	4
-1.91518	6.7653	4
-11.0998	-3.60198	4
-10.6627	-3.1098	4
-10.2946	3.22954	4
-11.222	-0.870339	4
-1.49813	3.15227	3
-9.82922	2.42272	4
-2.13292	6.87939	4
-1.48125	7.6419	4
1.57852	6.93043	4
-4.61276	6.9921	4
-10.1915	4.05443	4
-10.4011	3.7456	4
-2.15621	7.62441	4
-1.78855	6.40867	4
-4.08928	7.8855	4
-12.4562	-3.86458	4
-11.808	-5.44083	4
-4.54633	6.56975	4
-10.5239	-3.803	4
-9.70391	3.48852	4
-0.00491813	-5.99759	0
-11.6721	-3.59153	4
-2.54975	7.90355	4
0.748204	-5.06158	0
-10.8362	1.65219	4
-11.4138	-4.78543	4
1.50383	8.24555	4
-10.9694	-0.856086	4
-11.4185	-5.59558	4
-11.2602	-3.91692	4
-10.8862	1.6598	4
0.138967	-5.88984	0
-10.7015	2.58953	4
-0.288909	-6.02675	0
-10.9518	-4.36253	4
-4.45987	6.90688	4
-9.88071	4.32961	4
0.141931	-5.62506	0
-10.0537	3.72939	4
-10.6501	0.274531	4
-12.1803	-4.13842	4
-11.2594	4.71441	4
-1.65788	3.22674	3
-9.79656	3.39435	4
-10.8206	-4.63396	4
-10.1527	3.48022	4
-12.0219	-3.05285	4
-11.2345	4.72307	4
-9.92272	3.20102	4
-11.2127	-0.177057	4
-10.0999	2.99603	4
-12.4251	-3.72464	4
-1.79591	7.13051	4
-1.7925	6.01913	4
-11.4435	-4.12447	4
-0.191747	9.60283	4
4.2393	0.854644	4
-11.2562	-3.7162	4
-10.5563	4.33792	4
4.56861	0.731538	2
-12.0578	-3.05816	4
-10.873	-3.66566	4
-10.3078	2.68411	4
-11.1571	4.36073	4
-11.1818	-5.57107	4
-10.8406	3.9859	4
-10.2227	3.55576	4
-10.2531	-0.739925	4
-11.8144	-3.51851	4
-10.1463	2.74042	4
-10.918	-0.181745	4
-11.0922	4.15253	4
-3.98888	7.95792	4
-10.3084	3.89463	4
-12.125	-2.77885	4
-10.923	-0.81511	4
0.574285	9.80785	4
-4.45504	7.05278	4
-11.3711	-5.36506	4
-10.9516	-3.9441	4
-1.7202	7.01861	4
-11.5161	4.52543	4
-4.80424	6.66474	4
-10.9584	3.69096	4
-11.1814	2.90201	4
-12.0269	-4.59995	4
0.573388	9.7745	4
-10.9175	-5.60297	4
-10.2487	3.24694	4
-10.65	-0.562521	4
-0.321346	-5.50714	0
-10.5962	-0.372277	4
-4.43383	7.16123	4
-1.03642	8.34135	4
-10.6825	-3.09193	4
-10.9823	1.59426	4
-7.07634	5.07342	4
-11.2745	-3.62664	4
-11.7339	-5.34793	4
-11.2191	4.84558	4
-11.2946	-4.84386	4
0.959746	-4.86544	0
-11.0756	4.15106	4
-1.74364	5.66499	3
-11.9507	-2.95203	4
-11.7675	-4.1253	4
-10.0066	3.06992	4
0.662679	-5.17254	0
-6.59126	5.27157	4
-11.5585	-4.30436	4
-2.50704	7.85031	4
-3.9666	6.96943	4
-1.72161	3.54454	3
-11.1501	-5.1637	4
-11.2902	-0.0796773	4
-11.197	-4.05219	4
-10.7587	4.20057	4
-12.1141	-3.43316	4
-11.3308	4.25594	4
-10.8539	3.06645	4
-11.3661	-5.36952	4
-11.5978	-3.12778	4
-10.8226	-4.00285	4
-4.15615	6.97057	4
-10.9551	3.64908	4
-10.94	-5.43521	4
-11.9709	-3.22683	4
-4.18864	7.74201	4
-7.04952	4.47406	4
-0.787275	9.00861	4
-1.64216	7.14441	4
-11.7308	-4.3273	4
-1.19108	2.81667	3
-11.2459	-1.32145	4
-4.31833	6.94916	4
-11.8228	-4.96538	4
-0.575094	8.64874	4
-10.1102	1.08348	4
1.57668	6.67736	4
-11.7437	-2.92291	4
-4.30926	6.97183	4
-9.98755	3.12438	4
-11.7406	-0.957274	4
-11.6239	-1.10813	4
-9.97387	3.22522	4
-0.243141	9.18898	4
-11.8025	-4.79392	4
-11.6507	-5.49924	4
-11.8039	-3.32039	4
-10.8891	1.5609	4
1.66213	6.88912	4
-1.27525	8.23622	4
-12.2635	-4.60342	4
-4.67169	7.12993	4
-10.8933	1.63688	4
-12.2704	-4.07605	4
-4.12194	7.14105	4
1.08311	-4.42426	0
-7.17363	4.69054	4
-11.5845	-0.937458	4
-0.894487	-5.94083	0
-11.4096	-4.81093	4
0.849658	9.41563	4
-0.0503768	6.35011	4
-10.1908	2.93044	4
-7.25453	4.72661	4
-11.7334	-5.50255	4
-0.861262	9.1346	4
-10.6823	-3.05644	4
-10.6403	-5.82218	4
[truncated: 5,055 more rows]

## Sheet: Fig2D
Mixture	cluster_1	OS	OS.time
TCGA-HD-8224	0.118763	1	14.8667
TCGA-BA-A4IF	0.216966	0	29.8333
TCGA-T3-A92M	0.244427	0	13.9
TCGA-CQ-6223	0	0	47.6
TCGA-UF-A71E	0.0942322	1	50.1333
TCGA-CV-7100	0.614903	1	9.13333
TCGA-KU-A6H8	0.124023	1	10.9
TCGA-CN-4726	0	1	4.73333
TCGA-CN-5355	0	0	42.6
TCGA-CR-7394	0	0	44.8667
TCGA-CV-6433	0.543078	0	21.3667
TCGA-CQ-6221	0.176678	0	33.3333
TCGA-CN-A641	0.0871028	0	12.2333
TCGA-F7-A623	0	0	20.5333
TCGA-CN-A63V	0	0	22.6333
TCGA-BA-A6D8	0.534994	0	28.3333
TCGA-CV-6959	0.167917	1	8.53333
TCGA-CQ-5330	0.268204	0	63.2333
TCGA-D6-A4ZB	0	0	12.5333
TCGA-DQ-7588	0.504191	1	14.2333
TCGA-BB-4224	0.226977	0	9.26667
TCGA-P3-A5Q6	0.200853	1	16
TCGA-CR-5248	0.1581	0	55.4333
TCGA-BA-7269	0.14994	0	42.4333
TCGA-MT-A51W	0	0	14.5667
TCGA-CV-A6JN	0.0432415	0	30.2
TCGA-P3-A6SW	0.464967	0	37.3333
TCGA-CV-7422	0.284977	1	34.5667
TCGA-CN-A497	0.265823	0	35.5
TCGA-CV-6436	0.0192045	0	63.3
TCGA-CV-7263	0.104684	1	18.6667
TCGA-QK-A6IJ	0.0554152	0	12.9
TCGA-CV-7438	0.156135	1	6.46667
TCGA-CR-7389	0	0	13.0667
TCGA-CV-7416	0.188406	1	25.4333
TCGA-CV-7406	0.254084	1	58.2667
TCGA-CN-5367	0.229733	1	11.7333
TCGA-IQ-A61J	0	0	34.0333
TCGA-CN-6024	0.211258	1	11.2333
TCGA-CN-4742	0	1	13.2333
TCGA-CN-6011	0	0	31.1
TCGA-CN-4736	0	1	13.1667
TCGA-CV-5966	0.912502	1	18.1667
TCGA-CR-7368	0.0144469	0	41.5
TCGA-CV-7568	0.14925	1	30.9
TCGA-CN-5369	0	1	12.6667
TCGA-DQ-5625	0	1	37.7667
TCGA-CV-A45O	0	0	28.3667
TCGA-CV-7261	0.218176	0	50.4
TCGA-CV-7428	0.125277	1	55.7
TCGA-TN-A7HI	0.419694	0	13.7333
TCGA-CN-4734	0	0	56.3333
TCGA-CV-5440	0.0677663	0	109
TCGA-MT-A67A	0.0245055	0	30.4667
TCGA-H7-8502	0.3211	0	15.2667
TCGA-CN-6021	0.0112771	1	9.2
TCGA-F7-A61V	0.124232	0	25.3
TCGA-QK-A6VB	0.364447	0	21.3667
TCGA-CV-6937	0	1	20.8
TCGA-CN-A6V3	0	0	24.7333
TCGA-QK-A8Z7	0.420013	0	13.0667
TCGA-CN-6996	0.133839	1	17.6667
TCGA-UF-A7JK	0	1	14.1333
TCGA-IQ-7632	0	0	14.7
TCGA-CN-4738	0	1	14.5333
TCGA-CX-A4AQ	0.316253	0	51.8333
TCGA-IQ-A61E	0.143625	0	38.2333
TCGA-CV-6939	0.19999	1	22.2
TCGA-RS-A6TO	0.150387	1	12.9
TCGA-CV-7440	0.387679	1	22.5
TCGA-CN-6997	0.366806	1	32.9333
TCGA-CN-6013	0	1	24.2333
TCGA-P3-A6T2	0.456596	0	76.6
TCGA-CN-5363	0.436056	1	8.43333
TCGA-CN-A499	0.352687	0	23.9
TCGA-D6-6823	0.470316	0	23.3667
TCGA-T2-A6WZ	0.0961177	1	16.1333
TCGA-CV-6945	0	1	12.2
TCGA-CQ-A4C6	0	0	45.1
TCGA-CV-7414	0.143037	1	0.466667
TCGA-CV-A45U	0.145757	1	35.9667
TCGA-D6-8568	0.308451	0	25.3
TCGA-CV-7435	0.0527551	1	156
TCGA-CV-7418	0.547118	1	26.3
TCGA-T2-A6X2	0	0	32.9
TCGA-CV-A6JZ	0.243838	0	23.8
TCGA-CR-6482	0.290477	0	11.5
TCGA-CV-A6JM	0.249431	1	6.46667
TCGA-BA-A6DD	0	1	5.76667
TCGA-HD-A634	0.870549	1	4.33333
TCGA-CQ-6220	0	1	32.8333
TCGA-BA-5558	0	0	66.5
TCGA-BA-A6DI	0.0628632	1	11.2
TCGA-F7-A624	0.553114	0	12.6
TCGA-BB-A5HU	0.0431284	0	26.0667
TCGA-CN-5373	0	0	52.8
TCGA-CN-4727	0.46864	0	52
TCGA-CR-7391	0	0	30.4333
TCGA-CV-A45Q	0.0397405	1	171.733
TCGA-CR-6480	0.274988	0	12.0667
TCGA-D6-6516	0.0116556	0	25.7667
TCGA-KU-A66T	0.085261	0	18.4
TCGA-BA-4078	0.325224	1	9.2
TCGA-UF-A7JD	0.257774	1	24.6333
TCGA-UF-A7JA	0.133409	0	75.5
TCGA-CV-A6K1	0.120834	0	22.8333
TCGA-BA-5556	0	0	24.1667
TCGA-CV-7410	0	1	213.9
TCGA-UF-A7J9	0.216035	0	45.2667
TCGA-HD-7831	0	0	22.2333
TCGA-CV-7242	0	0	36.5
TCGA-RS-A6TP	0.351546	0	17.2
TCGA-BA-5555	0.345283	0	17.3333
TCGA-CV-7245	0	0	26.5667
TCGA-BB-A5HZ	0	0	27.5667
TCGA-CN-A63T	0.196047	0	7.5
TCGA-CV-6938	0.100136	1	4.8
TCGA-CR-7399	0.604107	0	6.03333
TCGA-UF-A7JF	0.0763406	0	56.2
TCGA-MT-A67D	0	0	1.86667
TCGA-CQ-7069	0	0	42.4667
TCGA-CV-7446	0.0309148	1	36.4333
TCGA-BA-A8YP	0.394388	0	16.6333
TCGA-CV-5979	0.178524	0	43.8333
TCGA-CQ-5327	0.0697116	0	55.3333
TCGA-CR-7395	0	0	31
TCGA-CR-7397	0	0	25.1333
TCGA-CR-5243	0.0502284	0	85.4
TCGA-CV-A461	0.189622	1	68.8
TCGA-CV-A6K2	0	1	10.5667
TCGA-CQ-5325	0	1	21.8
TCGA-CV-6942	0.287853	0	142.733
TCGA-CV-5976	0.123626	0	49.2667
TCGA-CV-5444	0.0626951	0	81.2333
TCGA-CX-7082	0.387947	1	0.366667
TCGA-CQ-A4CI	0.784529	0	31.6667
TCGA-CR-7373	0.301854	0	29.6333
TCGA-CV-6934	0	1	2.16667
TCGA-CN-4735	0.198724	0	57.9
TCGA-BB-4227	0.115824	0	4.46667
TCGA-BA-5557	0	0	20.7667
TCGA-KU-A6H7	0.310431	0	19.5333
TCGA-QK-A8ZB	0	0	18.0667
TCGA-CR-7383	0.274045	1	17.3667
TCGA-CR-7371	0.165967	1	3.13333
TCGA-CQ-5329	0.223815	0	71.4333
TCGA-CV-6954	0.0977577	1	66.7333
TCGA-CV-5431	0.137713	1	17.4
TCGA-BA-A6DG	0	1	2.3
TCGA-CX-7086	0.100296	0	19.1
TCGA-CN-4733	0.061763	0	52.8667
TCGA-UF-A7JC	0	1	18.2
TCGA-HD-A4C1	0.065384	0	0.366667
TCGA-CV-6948	0.53241	1	42.9667
TCGA-CR-6472	0.470128	0	35
TCGA-MT-A7BN	0.311431	0	15.6333
TCGA-CN-4722	0	0	49.4333
TCGA-CV-7236	0.077353	1	4.8
TCGA-P3-A5Q5	0.137414	0	30.3333
TCGA-CV-6956	0.214549	1	7.23333
TCGA-CV-7102	0.272659	1	1.86667
TCGA-CV-7421	0.228411	1	0.0666667
TCGA-CV-6960	0.325117	1	28.7333
TCGA-BA-4076	0.0277178	1	13.8333
TCGA-P3-A5QE	0.279786	0	51.9667
TCGA-CQ-A4CH	0.171076	1	12.6333
TCGA-DQ-5629	0.372545	1	31.3667
TCGA-BA-A4II	0	0	30.6
TCGA-CV-7434	0.216545	1	7.26667
TCGA-CR-6474	0.122656	1	18.8
TCGA-CV-5971	0.275636	0	23.3667
TCGA-CN-6988	0.217827	0	10.6
TCGA-CV-7103	0.120447	1	53.0333
TCGA-CV-A463	0	1	0.766667
TCGA-CR-5249	0.0202663	0	38.4
TCGA-CR-7392	0	0	47.5
TCGA-CV-7423	0	1	101.967
TCGA-IQ-A6SH	0.0769438	0	15.7
TCGA-CV-5442	0	0	77.5667
TCGA-DQ-5630	0	0	34.3333
TCGA-CV-7411	0	1	90.5667
TCGA-IQ-A61H	0.407327	0	37.9333
TCGA-BA-A4IH	0.384268	0	20.7333
TCGA-CV-7095	0	1	19.0667
TCGA-CV-6936	0.229307	1	5.53333
TCGA-D6-A6EM	0.502244	0	7.73333
TCGA-CV-7425	0	1	57.2667
TCGA-DQ-7591	0.497668	0	20.7333
TCGA-CV-7433	0	1	20.0333
TCGA-T2-A6WX	0.337103	1	6.96667
TCGA-D6-6517	0.0295988	0	9.73333
TCGA-CR-6481	0.0552714	0	10.3667
TCGA-CN-A498	0	1	25.7667
TCGA-CQ-A4CD	0.407209	0	34.0667
TCGA-CV-7238	0	0	90.9
TCGA-F7-A50I	0.0222594	0	3.06667
TCGA-H7-8501	0.525117	0	15.3667
TCGA-CV-A45T	0	1	161.867
TCGA-CV-5978	0.198162	1	7.16667
TCGA-CQ-6225	0.245553	1	13.4333
TCGA-D6-A74Q	0.229194	0	23.6667
TCGA-P3-A6T4	0	1	2.06667
TCGA-HD-8634	0.0261346	1	12.8333
TCGA-CQ-A4C7	0.224908	1	11.7667
TCGA-CV-A6JD	0.306705	1	6.06667
TCGA-CN-6992	0.342227	0	35.5333
TCGA-CV-6003	0.412721	0	55.5
TCGA-BA-5152	0.161323	0	42.9333
TCGA-T3-A92N	0.380693	1	3.16667
TCGA-4P-AA8J	0.104925	0	3.4
TCGA-CV-5430	0.16259	0	141.367
TCGA-CN-4729	0.0312234	0	13.0667
TCGA-F7-A50G	0	0	20.5333
TCGA-BA-A4IG	0.208914	0	28.5
TCGA-CR-6493	0.258665	1	9.4
TCGA-CV-6951	0	1	30.5
TCGA-BA-A6DE	0.25568	0	14.6667
TCGA-BA-5151	0	0	24.0667
TCGA-H7-7774	0	0	13.5667
TCGA-IQ-A61O	0.173446	1	14.0333
TCGA-BA-5559	0.226069	1	69.4333
TCGA-CV-6940	0.179727	1	26.8
TCGA-CN-4741	0.00890725	0	74.6333
TCGA-QK-A652	0	0	21.5
TCGA-CV-A45P	0	0	21.3
TCGA-HD-A6I0	0.132665	0	7
TCGA-CV-6943	0	1	20.0667
TCGA-CR-6492	0	0	15.9667
TCGA-CQ-5324	0.173153	0	53.1
TCGA-HD-A633	0.222762	0	14.0333
TCGA-D6-6515	0.14035	1	13.4333
TCGA-HD-8635	0.146028	0	23.1667
TCGA-BB-8601	0.359507	0	20.8
TCGA-KU-A66S	0.533674	1	13.5333
TCGA-P3-A6T6	0.468628	1	13.1667
TCGA-CV-5973	0	0	88.0333
TCGA-CR-7401	0	0	35.9
TCGA-CR-7404	0.164506	0	49.0667
TCGA-CN-A6UY	0.327442	0	23.7667
TCGA-IQ-A61G	0.205314	0	12
TCGA-CN-5366	0.0455079	1	12
TCGA-CR-5247	0.224272	0	11.9333
TCGA-CN-6020	0	1	6.83333
TCGA-QK-A6II	0.0037523	1	9.46667
TCGA-CV-6935	0.0832948	1	9.83333
TCGA-CV-A6JY	0	0	21.5333
TCGA-CR-7370	0.389077	0	3.5
TCGA-CV-6933	0	1	91.3667
TCGA-CQ-6219	0.248534	1	15.9667
TCGA-UF-A718	0	0	65.7
TCGA-MT-A51X	0	0	8.06667
TCGA-QK-A8Z8	0.126638	1	5.7
TCGA-P3-A6SX	0.16176	1	47.6667
TCGA-D6-A6EO	0.372852	0	25.3
TCGA-CR-7386	0	0	47.6667
TCGA-CN-4730	0.415366	0	27.2333
TCGA-CN-5364	0.248444	1	16.4333
TCGA-CR-6467	0.364326	0	59.2333
TCGA-CR-7376	0	0	32.4
TCGA-CV-7407	0.175028	1	36.0333
TCGA-BB-4217	0.119733	0	6.23333
TCGA-QK-A6IF	0.259689	0	23.4667
TCGA-CN-4731	0.163367	1	33.2667
TCGA-CV-7178	0.221809	1	72.2
TCGA-D6-A6ES	0.0251092	0	12.9667
TCGA-CR-7385	0.212066	0	33.2333
TCGA-CV-6941	0.0157731	1	11.4
TCGA-CV-7430	0.0825033	1	16.5
TCGA-CQ-6227	0.0874776	1	4.3
TCGA-CQ-7072	0.265809	0	78.6333
TCGA-CV-A45Y	0	1	90.1
TCGA-CV-7424	0.189037	1	15.1
TCGA-UF-A7JV	0.270883	1	3
TCGA-P3-A6T0	0.154637	0	19.2667
TCGA-CX-7085	0	0	10.7
TCGA-CR-6487	0.312208	0	7.8
TCGA-D6-A6EK	0.00387991	0	29.1667
TCGA-CQ-5334	0.155006	1	4.3
TCGA-CN-6018	0.173117	1	19.3333
TCGA-HD-A6HZ	0	0	3.7
TCGA-CR-7382	0.342698	0	26.5333
TCGA-CQ-6224	0.196592	0	57.3667
TCGA-CR-7380	0	1	20.2
TCGA-CV-A45W	0.15245	1	46.6
TCGA-CR-6491	0	0	23.1
TCGA-CQ-7063	0	0	71.1
TCGA-CR-6471	0	1	40.0667
TCGA-CN-4725	0.0947987	0	38.5667
TCGA-HD-7832	0.500346	0	27.8667
TCGA-F7-A620	0.1026	0	18.1
TCGA-T2-A6X0	0.373625	0	7.2
TCGA-CV-7427	0	1	158.667
TCGA-DQ-7592	0	0	38.1
TCGA-IQ-A6SG	0.120346	0	19.3
TCGA-CN-4740	0	1	27.9667
TCGA-CR-6484	0	0	11.8
TCGA-CV-5436	0.350906	1	19.4667
TCGA-CQ-7071	0	0	43.7
TCGA-CN-A63W	0.162955	1	12.5667
TCGA-P3-A5QF	0.200577	1	11
TCGA-CV-5443	0.287842	0	92.8
TCGA-CR-7402	0.0546502	0	30.3667
TCGA-CN-6017	0.0807167	1	28.4333
TCGA-QK-A6V9	0.413119	0	27.7667
TCGA-CV-6955	0	1	11.1333
TCGA-CV-7089	0.064733	1	65.7333
TCGA-WA-A7H4	0.155489	0	14.7667
TCGA-D6-6826	0.101031	1	11.6
TCGA-CV-A464	0.1225	0	57.4
TCGA-CV-7177	0	1	22.1
TCGA-CV-7432	0.249759	1	85.6667
TCGA-CV-A45Z	0.288949	1	48.8667
TCGA-CR-6473	0.668766	0	37.5
TCGA-D6-A4Z9	0.15039	0	17.9667
TCGA-CN-6012	0	0	48.6667
TCGA-F7-8298	0.372795	0	33.1667
TCGA-CV-7252	0.0704426	1	5.03333
TCGA-CR-5250	0	0	26.6333
TCGA-CV-7099	0.119174	1	8.1
TCGA-QK-A8ZA	0.379862	1	12.3667
TCGA-HD-7754	0	0	26.1
TCGA-UF-A7JS	0.196479	1	22.6667
TCGA-CV-5434	0.237994	1	110.467
TCGA-IQ-7630	0.0287974	0	16.1667
TCGA-CN-A49A	0.19628	1	17.5333
TCGA-CN-A642	0.411303	1	2.73333
TCGA-CV-7235	0.0759734	0	78.2333
TCGA-CV-5441	0.184484	0	96.2
TCGA-CR-7398	0.399508	0	5.2
TCGA-CN-5365	0	1	11.7
TCGA-CQ-6229	0	0	39.3
TCGA-QK-AA3K	0.386437	0	8.43333
TCGA-UF-A7JO	0.345306	1	21.0333
TCGA-WA-A7GZ	0.293599	1	20.8333
TCGA-CV-6961	0.209797	1	2.53333
TCGA-CV-7250	0.115515	1	96.6667
TCGA-BB-4223	0.337177	0	107.367
TCGA-CV-7248	0.191048	1	17.3667
TCGA-IQ-7631	0.268334	0	39.0667
TCGA-CV-7104	0	1	13.1
TCGA-CV-7429	0.625689	1	3.56667
TCGA-D6-A6EP	0.408279	0	14.1333
TCGA-CV-7097	0.248806	1	12.8333
TCGA-CQ-A4CB	0.611024	0	29.7667
TCGA-CR-7374	0.289591	0	1
TCGA-HL-7533	0.239648	0	35.2333
TCGA-CV-6962	0.474709	1	4.2
TCGA-CN-4737	0	0	20.8333
TCGA-BB-A6UM	0.375919	0	13.1
TCGA-CN-A49B	0.272681	0	30.1333
TCGA-F7-A61W	0.348203	0	0.466667
TCGA-CN-A63U	0.628268	0	32.1333
TCGA-CV-7090	0.00293576	0	175.067
TCGA-CQ-7068	0.174704	0	43.6333
TCGA-CV-6953	0	1	54.7
TCGA-CV-7255	0.1387	1	2.13333
TCGA-P3-A5QA	0.40019	0	72.7333
TCGA-C9-A480	0	0	12.8667
TCGA-CV-6441	0.630779	1	9.73333
TCGA-CV-6950	0.384336	1	15.3
TCGA-CN-4739	0.0260851	1	46.4667
TCGA-CV-A45R	0	0	182.667
TCGA-BA-6872	0	1	12.8
TCGA-BB-A6UO	0	1	8.93333
TCGA-CN-6989	0.184907	1	32.6667
TCGA-CQ-6222	0	0	67.2
TCGA-D6-A6EN	0.626636	0	22.9
TCGA-MZ-A6I9	0.281667	1	16.3
TCGA-UF-A71A	0.320095	1	2.86667
TCGA-F7-A61S	0.124037	0	19.2
TCGA-CQ-A4C9	0.281229	0	23.5667
TCGA-CV-7413	0	1	9.8
TCGA-H7-A6C4	0	0	13.8
TCGA-CR-6470	0.115036	0	50.7
TCGA-CQ-5331	0	0	46.6333
TCGA-F7-8489	0	0	21.9333
TCGA-BA-5153	0.342587	1	58.7333
TCGA-BA-6871	0.502855	1	3.6
TCGA-CN-6019	0	0	34.6
TCGA-CV-A6JU	0.536483	0	3.66667
TCGA-BA-A6DA	0.00437882	0	11.7
TCGA-C9-A47Z	0	1	6.36667
TCGA-UF-A719	0.192101	0	55.4333
TCGA-BB-4225	0.263951	0	4.86667
TCGA-CQ-5323	0	0	48.8667
TCGA-CV-5970	0	1	13.5333
TCGA-CR-7393	0	0	33.1
TCGA-MZ-A7D7	0.118894	0	18.2333
TCGA-CN-6016	0	0	48.1
TCGA-CR-7365	0.0676515	0	39.7
TCGA-UF-A71D	0.150103	0	48.7
TCGA-CV-7247	0.385997	1	19.2333
TCGA-BA-6869	0.137561	0	21.4667
TCGA-CV-5977	0.193212	0	61.3333
TCGA-CV-7101	0.0652511	1	5.33333
TCGA-CV-6952	0	1	6.16667
TCGA-CX-7219	0	0	34.8333
TCGA-CV-A6JE	0.168939	0	35.8333
TCGA-CR-7377	0.100415	1	9.3
TCGA-CQ-7065	0	0	54.2667
TCGA-F7-A622	0.0397581	1	11.9667
TCGA-CV-7437	0.235339	1	16.8667
TCGA-QK-A6IG	0.811928	1	7.4
TCGA-CV-7415	0.00022454	1	23.1667
TCGA-F7-A50J	0	0	31.5667
TCGA-CQ-A4CG	0.326327	1	14.3333
TCGA-CN-A6V6	0.0876562	0	21.1667
TCGA-CN-6023	0.410125	0	52.8
TCGA-D6-6825	0	0	16.3667
TCGA-DQ-5624	0	0	59.2667
TCGA-CV-7253	0.129531	1	12.0333
TCGA-CQ-6228	0.173995	1	15.2
TCGA-D6-6824	0.151979	0	2.56667
TCGA-CR-7379	0	0	34.5333
TCGA-CN-6994	0	0	39.4333
TCGA-HD-8314	0.372579	0	22.3333
TCGA-CN-4723	0.201119	0	56.6333
TCGA-D6-8569	0.191874	0	25.6667
TCGA-CV-5439	0	1	18.2
TCGA-UP-A6WW	0.298699	0	17.2667
TCGA-BA-4074	0.684758	1	15.4
TCGA-MZ-A5BI	0.0762174	1	7.23333
TCGA-CQ-A4CE	0	0	29.9
TCGA-D6-6827	0.362483	0	18.9333
TCGA-CV-5435	0.386093	1	77.3
TCGA-UF-A7JJ	0	0	18.3
TCGA-CV-A465	0	1	7.16667
TCGA-P3-A6T8	0.318985	0	13.3333
TCGA-BB-4228	0.395899	0	18.6333
TCGA-CN-A49C	0.280415	0	21.5
TCGA-CR-6488	0	0	12.6333
TCGA-P3-A6T5	0	1	29.4
TCGA-CN-6010	0.394272	0	50.7667
TCGA-CN-5360	0.0297291	0	72.3
TCGA-CR-7369	0	1	36.3333
TCGA-CN-6998	0	1	11.9
TCGA-BA-A6DL	0.0941886	0	20.7667
TCGA-BA-4075	0.590358	1	9.43333
TCGA-UF-A71B	0.188686	0	50.2
TCGA-P3-A6T3	0	1	19.2333
TCGA-CR-6477	0	0	17.1333
TCGA-CN-5361	0.22268	1	70.6667
TCGA-BB-8596	0.0753772	0	72.0333
TCGA-IQ-A61I	0.226041	1	0.0666667
TCGA-P3-A6T7	0.0255068	1	16.2333
TCGA-CV-7183	0	0	132.7
TCGA-CR-7372	0.0383351	0	25.3
TCGA-F7-7848	0.0978981	0	37.7
TCGA-CR-7388	0	1	27.4333
TCGA-CQ-6218	0	0	41.7667
TCGA-CN-4728	0	0	57.4667
TCGA-CR-6478	0.353805	1	6.1
TCGA-CN-5374	0.368177	1	57.7333
TCGA-CV-7091	0	0	112.7
TCGA-QK-AA3J	0.296489	0	15.5333
TCGA-CV-A45X	0	1	6.6
TCGA-CN-6022	0.373929	1	9.36667
TCGA-TN-A7HL	0.211971	0	20.6333
TCGA-QK-A6VC	0	0	20
TCGA-CN-5359	0.0567146	1	12.5667
TCGA-CN-5358	0	1	8.7
TCGA-HD-7753	0.0938118	0	28.8667
TCGA-CQ-5332	0.179564	1	10.5667
TCGA-BA-A6DJ	0.00153337	1	13.5667
TCGA-MT-A67F	0	0	12.8
TCGA-QK-A6IH	0.0176993	0	21.7667
TCGA-CV-A6JT	0	0	28.4
TCGA-CN-5370	0	1	8.63333
TCGA-TN-A7HJ	0.0646809	0	13.4333
TCGA-CV-A460	0.0871019	1	61.2667
TCGA-CV-7254	0.240526	1	48.6333
TCGA-CV-A468	0	1	15.4667
TCGA-BA-6870	0	1	15.0333
TCGA-CQ-5333	0.324725	1	11.3667
TCGA-UF-A7JH	0	0	29.8667
TCGA-BB-A5HY	0.758338	1	10.7
TCGA-CR-7364	0	0	47.8333
TCGA-HD-7229	0.0486023	0	34.2333
TCGA-BA-A6DB	0	0	7.2
TCGA-UF-A7JT	0.201896	1	33.1
TCGA-CV-7180	0.0478716	1	10.9
TCGA-H7-A76A	0	0	21.2333
TCGA-CV-A45V	0	1	1.06667
TCGA-CN-A6V7	0.594173	0	19.8
TCGA-BA-6873	0.274338	0	4.06667
TCGA-CN-5356	0.143671	0	46.9667
TCGA-CV-5432	0.219266	0	131
TCGA-CN-6995	0.226695	1	3.73333
TCGA-CR-7367	0	0	48
TCGA-D6-A6EQ	0	0	12.2667
TCGA-CQ-5326	0.192486	1	2.96667
TCGA-CR-7390	0.176603	0	50.2667
TCGA-DQ-5631	0.367431	1	18.2667
TCGA-QK-A64Z	0.0935161	1	21.3667

## Sheet: Fig2E
p_val	avg_log2FC	pct.1	pct.2	p_val_adj	cluster	gene
8.01195e-45	0.558063	1	1	4.00597e-43	C0	HALLMARK-TNFA-SIGNALING-VIA-NFKB
5.27627e-51	0.41662	1	0.999	2.63814e-49	C0	HALLMARK-ESTROGEN-RESPONSE-EARLY
3.58538e-32	0.404844	1	0.986	1.79269e-30	C0	HALLMARK-TGF-BETA-SIGNALING
4.63479e-14	0.387762	1	1	2.3174e-12	C0	HALLMARK-INTERFERON-GAMMA-RESPONSE
2.24601e-46	0.386152	1	1	1.123e-44	C0	HALLMARK-ANDROGEN-RESPONSE
0	1.45904	1	0.994	0	C1	HALLMARK-E2F-TARGETS
0	1.22319	1	0.995	0	C1	HALLMARK-G2M-CHECKPOINT
0	1.09703	0.999	0.96	0	C1	HALLMARK-MYC-TARGETS-V2
0	1.07687	1	1	0	C1	HALLMARK-MYC-TARGETS-V1
0	0.791494	1	1	0	C1	HALLMARK-OXIDATIVE-PHOSPHORYLATION
4.91244e-216	0.729903	1	0.999	2.45622e-214	C2	HALLMARK-INTERFERON-ALPHA-RESPONSE
0	0.613282	1	1	0	C2	HALLMARK-P53-PATHWAY
0	0.608115	1	1	0	C2	HALLMARK-HYPOXIA
5.69167e-241	0.606761	1	1	2.84584e-239	C2	HALLMARK-INTERFERON-GAMMA-RESPONSE
0	0.581478	0.999	0.923	0	C2	HALLMARK-APICAL-SURFACE
1.74606e-30	0.104217	1	0.994	8.73029e-29	C4	HALLMARK-KRAS-SIGNALING-UP

[truncated: 178 more sheets: Fig2F, Fig2G-1, Fig2G-2, Fig.2H-left, Fig.2H-right, Fig2I-left, Fig2I-right, Fig.2J-1, Fig.2J-2, Fig2K, Fig.2L, Fig.3A, Fig.3B, Fig.3C, Fig.3D,H, Fig.3E, Fig.3F, Fig.3G, Fig.3I, Fig.3J …]
